# Supplementary material for: Effective screening of Coulomb repulsions in water accelerates reactions of like-charged compounds by orders of magnitude
Source: Nat Commun. 2022 Oct 28;13:6451. doi: 10.1038/s41467-022-34182-z (PMC9616817; doi:10.1038/s41467-022-34182-z)
Supplement: Supplementary file 3 — Source Data [file 41467_2022_34182_MOESM3_ESM.xlsx]

## Sheet: All Data
All Data for acquiring k constants
different pH, Plys ∼ 0.6 μM, CoA and CoA-M = 10 µM, 50 mM MES											different pH, CTAC = 1.35 mM, CoA and CoA-M = 10 µM, 50 mM MES											different CTAC concentration, pH = 6.1, CoA and CoA-M = 10 µM, 50 mM MES											different MES conc., pH = 6.1, CTAC = 1.35 mM, CoA and CoA-M = 10 µM									different micelles, micelle conc. = 20 µM, water, CoA and CoA-M = 20 µM, stop-flow
7.1		6.6		6.1		5.6		5.2			7.1		6.6		6.1		5.6		5.2			CTAC 100 µM		CTAC 1.1 mM		CTAC 1.35 mM		CTAC 3.5 mM		CTAC 10 mM			water		50 mM MES		200 mM MES		500 mM MES			CTAC		CPC		BTC		SDS
K=	29892.9	K=	21447.6	K=	12424.1	K=	7129.13	K=	3762.24		K=	24943.9	K=	22367.5	K=	17245.6	K=	8057.88	K=	5030.95		K=	26.14	K=	19204.8	K=	17245.6	K=	234.85	K=	31.19		K=	22763.1	K=	17245.6	K=	5101.48	K=	59.89		K=	2914.62	K=	2951.26	K=	767.51	K=	-1.3
Kerr=	1642.8	Kerr=	761.99	Kerr=	309.13	Kerr=	249.08	Kerr=	71.77		Kerr=	1018.09	Kerr=	857.57	Kerr=	522.62	Kerr=	170.51	Kerr=	114.29		Kerr=	0.16	Kerr=	678.8	Kerr=	522.62	Kerr=	1.26	Kerr=	0.46		Kerr=	962.64	Kerr=	522.62	Kerr=	72.21	Kerr=	0.15		Kerr=	74.87	Kerr=	96.7	Kerr=	14.38	Kerr=	0.01
Kerr [%]=	5.49562	Kerr [%]=	3.5528	Kerr [%]=	2.48814	Kerr [%]=	3.49383	Kerr [%]=	1.90764		Kerr [%]=	4.08151	Kerr [%]=	3.83399	Kerr [%]=	3.03045	Kerr [%]=	2.11607	Kerr [%]=	2.27174		Kerr [%]=	0.612089	Kerr [%]=	3.53454	Kerr [%]=	3.03045	Kerr [%]=	0.536513	Kerr [%]=	1.47483		Kerr [%]=	4.22895	Kerr [%]=	3.03045	Kerr [%]=	1.41547	Kerr [%]=	0.250459		Kerr [%]=	2.56877	Kerr [%]=	3.27657	Kerr [%]=	1.87359	Kerr [%]=	-0.769231
time [s]	Norm I	time [s]	Norm I	time [s]	Norm I	time [s]	Norm I	time [s]	Norm I		time [s]	Norm I	time [s]	Norm I	time [s]	Norm I	time [s]	Norm I	time [s]	Norm I		time [s]	Norm I	time [s]	Norm I	time [s]	Norm I	time [s]	Norm I	time [s]	Norm I		time [s]	Norm I	time [s]	Norm I	time [s]	Norm I	time [s]	Norm I		time [s]	Norm I	time [s]	Norm I	time [s]	Norm I	time [s]	Norm I
0	0	0	0	0	0	0	0	0	0		0	0	0	0	0	0	0	0	0	0		0	0	0	0	0	0	0	0	0	0		0	0.00723331	0	0	0	0	0	0		0	0	0	0	0	0	0	0
0.1	0.0366218	0.1	0.0191667	0.1	0.00468933	0.1	0.00795545	0.1	0.0343167		0.1	0.019844	0.1	0.0217469	0.1	0.0138227	0.1	0.0148515	0.1	0.00119448		0.1	0.0284	0.1	0.0385016	0.1	0.0138227	0.1	0.067898	0.1	0.0399115		0.1	0.0348641	0.1	0.0138227	0.1	0.0267062	0.1	0.055		0.5	0.0125561	1	0.0272972	1	0.00418154	1	-0.000359
0.2	0.077728	0.2	0.0383333	0.2	0.03517	0.2	0.00318218	0.2	0.0162553		0.2	0.0387541	0.2	0.0360071	0.2	0.0457579	0.2	0.00651381	0.2	0.00683839		0.2	0.0244	0.2	0.0442248	0.2	0.0457579	0.2	0.0689741	0.2	0.0472861		0.2	0.058544	0.2	0.0457579	0.2	0.0158259	0.2	0.044		1	0.025179	2	0.0534265	2	0.0107069	2	-0.000642
0.3	0.064275	0.3	0.1007	0.3	0.0375147	0.3	0.0421639	0.3	0.013245		0.3	0.0496454	0.3	0.028877	0.3	0.0552908	0.3	0.0317874	0.3	0.0230226		0.3	0.0168	0.3	0.0770031	0.3	0.0552908	0.3	0.0528317	0.3	0.0225811		0.3	0.0697281	0.3	0.0552908	0.3	0.0405539	0.3	0.024		1.5	0.0369519	3	0.0778472	3	0.0154744	3	-0.000531
0.4	0.0971599	0.4	0.0908333	0.4	0.0375147	0.4	0.0318218	0.4	0.0144491		0.4	0.0871749	0.4	0.0452763	0.4	0.0681602	0.4	0.0200625	0.4	0.0243902		0.4	0.0264	0.4	0.0738814	0.4	0.0681602	0.4	0.0953402	0.4	0.0347493		0.4	0.0848565	0.4	0.0681602	0.4	0.0207715	0.4	0.05		2	0.0489949	4	0.101359	4	0.0235178	4	-0.000476
0.5	0.0881913	0.5	0.145	0.5	0.063306	0.5	0.0278441	0.5	0.00842866		0.5	0.0963357	0.5	0.0534759	0.5	0.0753098	0.5	0.0437728	0.5	0.0164121		0.5	0.0232	0.5	0.0551509	0.5	0.0753098	0.5	0.0200086	0.5	0.0218437		0.5	0.105249	0.5	0.0753098	0.5	0.0197824	0.5	0.073		2.5	0.0602881	5	0.123205	5	0.0278325	5	-0.000499
0.6	0.0807175	0.6	0.126667	0.6	0.098476	0.6	0.0334129	0.6	0.00662252		0.6	0.101655	0.6	0.0470588	0.6	0.0948522	0.6	0.0375195	0.6	0.0257579		0.6	0.01	0.6	0.0816857	0.6	0.0948522	0.6	0.00528128	0.6	0.0203687		0.6	0.0993284	0.6	0.0948522	0.6	0.0484669	0.6	0.042		3	0.0715781	6	0.14415	6	0.0372077	6	-0.000658
0.7	0.139761	0.7	0.1307	0.7	0.114889	0.7	0.0548926	0.7	0.0144491		0.7	0.118794	0.7	0.0798574	0.7	0.121068	0.7	0.0531527	0.7	0.0191475		0.7	0.0128	0.7	0.0775234	0.7	0.121068	0.7	0.0253894	0.7	0.00930678		0.7	0.140113	0.7	0.121068	0.7	0.0257171	0.7	0.038		3.5	0.0826632	7	0.164418	7	0.0416556	7	-0.001319
0.8	0.189088	0.8	0.123333	0.8	0.110199	0.8	0.0938743	0.8	0.0403371		0.8	0.147459	0.8	0.0770053	0.8	0.103908	0.8	0.0474205	0.8	0.021199		0.8	0.0192	0.8	0.108741	0.8	0.103908	0.8	0.0270037	0.8	0.0410177		0.8	0.112485	0.8	0.103908	0.8	0.0326409	0.8	0.044		4	0.093267	8	0.18339	8	0.0498056	8	-0.000811
0.9	0.278774	0.9	0.145833	0.9	0.14068	0.9	0.0692124	0.9	0.0270921		0.9	0.163121	0.9	0.084492	0.9	0.139657	0.9	0.0612298	0.9	0.0136768		0.9	0.028	0.9	0.119667	0.9	0.139657	0.9	0.00743361	0.9	0.0332743		0.9	0.157874	0.9	0.139657	0.9	0.0454995	0.9	0.026		4.5	0.10376	9	0.201634	9	0.0561445	9	-0.000674
1	0.310912	1	0.101667	1	0.174678	1	0.0835322	1	0.0276942		1	0.193853	1	0.0991087	1	0.121544	1	0.054716	1	0.0417142		1	0.0412	1	0.130593	1	0.121544	1	0.0902284	1	0.0225811		1	0.161163	1	0.121544	1	0.0573689	1	0.031		5	0.114354	10	0.219416	10	0.0629628	10	-0.000788
1.1	0.372197	1.1	0.255833	1.1	0.177022	1.1	0.0906921	1.1	0.0198675		1.1	0.215721	1.1	0.138324	1.1	0.154433	1.1	0.0682647	1.1	0.0376111		1.1	0.01	1.1	0.150364	1.1	0.154433	1.1	0.0786596	1.1	0.0196313		1.1	0.166425	1.1	0.154433	1.1	0.066271	1.1	0.064		5.5	0.124791	11	0.236047	11	0.0719384	11	-0.000956
1.2	0.33707	1.2	0.2525	1.2	0.196952	1.2	0.10183	1.2	0.0620108		1.2	0.218676	1.2	0.144029	1.2	0.169209	1.2	0.0601876	1.2	0.0453613		1.2	0.0456	1.2	0.159729	1.2	0.169209	1.2	0.0444914	1.2	0.0207375		1.2	0.174977	1.2	0.169209	1.2	0.0880317	1.2	0.06		6	0.134251	12	0.252014	12	0.0753209	12	-0.000941
1.3	0.408819	1.3	0.281	1.3	0.168816	1.3	0.114558	1.3	0.038531		1.3	0.257979	1.3	0.176114	1.3	0.171592	1.3	0.0638353	1.3	0.0458172		1.3	0.0168	1.3	0.150364	1.3	0.171592	1.3	0.00843983	1.3	0.025531		1.3	0.200632	1.3	0.171592	1.3	0.0504451	1.3	0.057		6.5	0.144235	13	0.267582	13	0.0826986	13	-0.00095
1.4	0.352018	1.4	0.278333	1.4	0.17585	1.4	0.124901	1.4	0.0361228		1.4	0.228132	1.4	0.218895	1.4	0.189228	1.4	0.0659197	1.4	0.0565307		1.4	0.0196	1.4	0.174818	1.4	0.189228	1.4	0.0600958	1.4	0.015944		1.4	0.224971	1.4	0.189228	1.4	0.074184	1.4	0.052		7	0.15365	14	0.282358	14	0.0877057	14	-0.000816
1.5	0.407324	1.5	0.4125	1.5	0.21102	1.5	0.133652	1.5	0.0421433		1.5	0.288416	1.5	0.231373	1.5	0.185415	1.5	0.0781657	1.5	0.0560748		1.5	0.024	1.5	0.182622	1.5	0.185415	1.5	0.00951599	1.5	0.0483923		1.5	0.255888	1.5	0.185415	1.5	0.0593472	1.5	0.049		7.5	0.163212	15	0.296547	15	0.0943642	15	-0.00135
1.6	0.424514	1.6	0.170833	1.6	0.257913	1.6	0.152745	1.6	0.0469597		1.6	0.252069	1.6	0.271658	1.6	0.206387	1.6	0.0828557	1.6	0.0704354		1.6	0.0144	1.6	0.21488	1.6	0.206387	1.6	0.00178374	1.6	0.0181563		1.6	0.260492	1.6	0.206387	1.6	0.0840752	1.6	0.073		8	0.172154	16	0.310264	16	0.101529	16	-0.001548
1.7	0.452915	1.7	0.3175	1.7	0.234467	1.7	0.175815	1.7	0.0596026		1.7	0.315898	1.7	0.260963	1.7	0.177312	1.7	0.0974466	1.7	0.0724869		1.7	0.02	1.7	0.237773	1.7	0.177312	1.7	0.00608841	1.7	0.0170501		1.7	0.248652	1.7	0.177312	1.7	0.0840752	1.7	0.031		8.5	0.181663	17	0.323468	17	0.107335	17	-0.000874
1.8	0.508969	1.8	0.236667	1.8	0.276671	1.8	0.199682	1.8	0.0427453		1.8	0.291076	1.8	0.298039	1.8	0.223546	1.8	0.0997916	1.8	0.076362		1.8	0.0172	1.8	0.21488	1.8	0.223546	1.8	0.0770454	1.8	0.0222124		1.8	0.265097	1.8	0.223546	1.8	0.0830861	1.8	0.055		9	0.190448	18	0.336315	18	0.113567	18	-0.001638
1.9	0.522422	1.9	0.241667	1.9	0.237984	1.9	0.211615	1.9	0.0234798		1.9	0.394799	1.9	0.356506	1.9	0.229266	1.9	0.0823345	1.9	0.0914064		1.9	0.012	1.9	0.215401	1.9	0.229266	1.9	0.00716457	1.9	0.0262684		1.9	0.255888	1.9	0.229266	1.9	0.0840752	1.9	0.065		9.5	0.19895	19	0.348707	19	0.120945	19	-0.00155
2	0.571749	2	0.353333	2	0.198124	2	0.218775	2	0.0343167		2	0.349291	2	0.324421	2	0.229743	2	0.0742574	2	0.0957374		2	0.4264	2	0.26847	2	0.229743	2	0.02243	2	0.0251622		2	0.292725	2	0.229743	2	0.0811078	2	0.045		10	0.207756	20	0.360436	20	0.124141	20	-0.001388
2.1	0.564275	2.1	0.233333	2.1	0.241501	2.1	0.256961	2.1	0.0596026		2.1	0.378251	2.1	0.357932	2.1	0.235462	2.1	0.0940594	2.1	0.112377		2.1	0.024	2.1	0.313215	2.1	0.235462	2.1	0.0210848	2.1	0.0166814		2.1	0.292725	2.1	0.235462	2.1	0.116716	2.1	0.025		10.5	0.216207	21	0.372099	21	0.132025	21	-0.001364
2.2	0.647982	2.2	0.3175	2.2	0.23095	2.2	0.240255	2.2	0.0812763		2.2	0.413416	2.2	0.366488	2.2	0.252622	2.2	0.109953	2.2	0.126966		2.2	0.0168	2.2	0.299168	2.2	0.252622	2.2	0.016242	2.2	0.0450737		2.2	0.309828	2.2	0.252622	2.2	0.113749	2.2	0.039		11	0.22448	22	0.383039	22	0.136446	22	-0.001655
2.3	0.559043	2.3	0.2475	2.3	0.257913	2.3	0.246619	2.3	0.0409392		2.3	0.382979	2.3	0.376114	2.3	0.265014	2.3	0.110995	2.3	0.109414		2.3	0.012	2.3	0.28564	2.3	0.265014	2.3	0.0331916	2.3	0.0244248		2.3	0.317722	2.3	0.265014	2.3	0.0870425	2.3	0.071		11.5	0.232793	23	0.393956	23	0.143131	23	-0.001366
2.4	0.609865	2.4	0.2575	2.4	0.223916	2.4	0.27685	2.4	0.0602047		2.4	0.412234	2.4	0.399287	2.4	0.268351	2.4	0.112298	2.4	0.115797		2.4	0.0284	2.4	0.301249	2.4	0.268351	2.4	0.00682558	2.4	0.014469		2.4	0.36048	2.4	0.268351	2.4	0.115727	2.4	0.051		12	0.240652	24	0.40439	24	0.14638	24	-0.00153
2.5	0.603886	2.5	0.476667	2.5	0.291911	2.5	0.276054	2.5	0.090307		2.5	0.448582	2.5	0.404635	2.5	0.250238	2.5	0.138614	2.5	0.129701		2.5	0.0252	2.5	0.327263	2.5	0.250238	2.5	0.0452985	2.5	0.0229499		2.5	0.398633	2.5	0.250238	2.5	0.101879	2.5	0.056		12.5	0.248471	25	0.414225	25	0.151041	25	-0.001572
2.6	0.615845	2.6	0.374167	2.6	0.280188	2.6	0.293556	2.6	0.0824804		2.6	0.45065	2.6	0.394652	2.6	0.272641	2.6	0.133403	2.6	0.136768		2.6	0.0964	2.6	0.329865	2.6	0.272641	2.6	0.0452985	2.6	0.0177876		2.6	0.374294	2.6	0.272641	2.6	0.118694	2.6	0.051		13	0.256379	26	0.424312	26	0.157913	26	-0.001678
2.7	0.598655	2.7	0.469167	2.7	0.28136	2.7	0.305489	2.7	0.0788682		2.7	0.417553	2.7	0.439216	2.7	0.279314	2.7	0.121678	2.7	0.143378		2.7	0.0312	2.7	0.351717	2.7	0.279314	2.7	0.0062875	2.7	0.0177876		2.7	0.379557	2.7	0.279314	2.7	0.148368	2.7	0.047		13.5	0.264155	27	0.433398	27	0.162973	27	-0.001678
2.8	0.658445	2.8	0.425833	2.8	0.2966	2.8	0.285601	2.8	0.089705		2.8	0.43617	2.8	0.416756	2.8	0.304099	2.8	0.131839	2.8	0.159562		2.8	0.0316	2.8	0.328824	2.8	0.304099	2.8	0.0520245	2.8	0.00303835		2.8	0.437444	2.8	0.304099	2.8	0.141444	2.8	0.06		14	0.271443	28	0.44268	28	0.167475	28	-0.001628
2.9	0.683857	2.9	0.458333	2.9	0.318875	2.9	0.296738	2.9	0.0921132		2.9	0.443853	2.9	0.448485	2.9	0.319828	2.9	0.166232	2.9	0.153408		2.9	0.0176	2.9	0.382934	2.9	0.319828	2.9	0.00682558	2.9	0.0306932		2.9	0.442049	2.9	0.319828	2.9	0.110781	2.9	0.036		14.5	0.278409	29	0.451348	29	0.173361	29	-0.00168
3	0.633782	3	0.420833	3	0.323564	3	0.3214	3	0.101144		3	0.472222	3	0.45918	3	0.313155	3	0.158937	3	0.155459		3	0.0444	3	0.371488	3	0.313155	3	0.0455675	3	0.0133628		3	0.440075	3	0.313155	3	0.0999011	3	0.048		15	0.286378	30	0.460046	30	0.17962	30	-0.001485
3.1	0.671151	3.1	0.469167	3.1	0.259086	3.1	0.296738	3.1	0.0842866		3.1	0.483452	3.1	0.490909	3.1	0.292183	3.1	0.207921	3.1	0.165033		3.1	0.0176	3.1	0.401665	3.1	0.292183	3.1	0.0173182	3.1	8.84956e-05		3.1	0.437444	3.1	0.292183	3.1	0.140455	3.1	0.023		15.5	0.293232	31	0.468576	31	0.183109	31	-0.001702
3.2	0.675635	3.2	0.488333	3.2	0.283705	3.2	0.329356	3.2	0.0951234		3.2	0.468381	3.2	0.472014	3.2	0.318875	3.2	0.191245	3.2	0.15318		3.2	0.0276	3.2	0.413111	3.2	0.318875	3.2	0.0111302	3.2	0.0185251		3.2	0.461783	3.2	0.318875	3.2	0.159248	3.2	0.06		16	0.300224	32	0.476639	32	0.188089	32	-0.001567
3.3	0.644993	3.3	0.340833	3.3	0.286049	3.3	0.304694	3.3	0.108368		3.3	0.491726	3.3	0.48057	3.3	0.339371	3.3	0.199583	3.3	0.186688		3.3	0.022	3.3	0.441207	3.3	0.339371	3.3	0.0079717	3.3	0.0122566		3.3	0.508488	3.3	0.339371	3.3	0.144411	3.3	0.022		16.5	0.307374	33	0.484621	33	0.19291	33	-0.001356
3.4	0.71151	3.4	0.4675	3.4	0.348183	3.4	0.362768	3.4	0.0951234		3.4	0.493203	3.4	0.484848	3.4	0.319828	3.4	0.196456	3.4	0.198085		3.4	0.0272	3.4	0.460978	3.4	0.319828	3.4	0.0533697	3.4	0.00303835		3.4	0.479544	3.4	0.319828	3.4	0.11276	3.4	0.061		17	0.314213	34	0.492359	34	0.198849	34	-0.00176
3.5	0.715994	3.5	0.5075	3.5	0.297773	3.5	0.348449	3.5	0.12944		3.5	0.502069	3.5	0.52656	3.5	0.344614	3.5	0.22642	3.5	0.197857		3.5	0.036	3.5	0.40999	3.5	0.344614	3.5	0.0214238	3.5	0.0317994		3.5	0.508488	3.5	0.344614	3.5	0.178042	3.5	0.029		17.5	0.320723	35	0.499811	35	0.202685	35	-0.001967
3.6	0.713752	3.6	0.545	3.6	0.245018	3.6	0.358791	3.6	0.109573		3.6	0.549941	3.6	0.500891	3.6	0.370829	3.6	0.224336	3.6	0.221108		3.6	0.0296	3.6	0.474506	3.6	0.370829	3.6	0.0200086	3.6	0.00119469		3.6	0.528222	3.6	0.370829	3.6	0.142433	3.6	0.039		18	0.327523	36	0.506866	36	0.207692	36	-0.001513
3.7	0.727205	3.7	0.59	3.7	0.350528	3.7	0.358791	3.7	0.10295		3.7	0.554374	3.7	0.541533	3.7	0.370829	3.7	0.239187	3.7	0.215865		3.7	0.0344	3.7	0.467222	3.7	0.370829	3.7	0.0216229	3.7	0.0354867		3.7	0.525591	3.7	0.370829	3.7	0.175074	3.7	0.046		18.5	0.333676	37	0.514079	37	0.212992	37	-0.001108
3.8	0.704036	3.8	0.523333	3.8	0.305979	3.8	0.352426	3.8	0.111981		3.8	0.583038	3.8	0.524421	3.8	0.367016	3.8	0.233194	3.8	0.208799		3.8	0.0312	3.8	0.48283	3.8	0.367016	3.8	0.0590196	3.8	0.0225811		3.8	0.550588	3.8	0.367016	3.8	0.166172	3.8	0.034		19	0.340599	38	0.521012	38	0.219224	38	-0.001656
3.9	0.674888	3.9	0.5325	3.9	0.363423	3.9	0.325378	3.9	0.127032		3.9	0.567967	3.9	0.541533	3.9	0.388465	3.9	0.270974	3.9	0.243674		3.9	0.1296	3.9	0.496878	3.9	0.388465	3.9	0.00440421	3.9	0.0188938		3.9	0.572296	3.9	0.388465	3.9	0.177052	3.9	0.049		19.5	0.347045	39	0.527654	39	0.221994	39	-0.001628
4	0.692825	4	0.536667	4	0.309496	4	0.396181	4	0.133654		4	0.541962	4	0.520499	4	0.407531	4	0.256905	4	0.215409		4	0.0352	4	0.502601	4	0.407531	4	0.0229681	4	0.0480236		4	0.550588	4	0.407531	4	0.133531	4	0.032		20	0.352807	40	0.534547	40	0.226868	40	-0.001978
4.1	0.693572	4.1	0.5425	4.1	0.314185	4.1	0.365155	4.1	0.142083		4.1	0.602837	4.1	0.570766	4.1	0.381316	4.1	0.257426	4.1	0.216549		4.1	0.0668	4.1	0.505203	4.1	0.381316	4.1	0.0528317	4.1	0.0329056		4.1	0.542694	4.1	0.381316	4.1	0.13452	4.1	0.038		20.5	0.35933	41	0.540597	41	0.232888	41	-0.001908
4.2	0.754111	4.2	0.5375	4.2	0.342321	4.2	0.382657	4.2	0.12643		4.2	0.598995	4.2	0.562923	4.2	0.404671	4.2	0.282439	4.2	0.223843		4.2	0.0152	4.2	0.508845	4.2	0.404671	4.2	0.0466437	4.2	0.0118879		4.2	0.582821	4.2	0.404671	4.2	0.1909	4.2	0.069		21	0.364887	42	0.546961	42	0.237256	42	-0.001297
4.3	0.763827	4.3	0.530833	4.3	0.382181	4.3	0.365951	4.3	0.145695		4.3	0.606974	4.3	0.568984	4.3	0.426597	4.3	0.274622	4.3	0.23638		4.3	0.0264	4.3	0.504683	4.3	0.426597	4.3	0.022769	4.3	0.0439676		4.3	0.636761	4.3	0.426597	4.3	0.221563	4.3	0.08		21.5	0.37099	43	0.553006	43	0.241197	43	-0.00162
4.4	0.660688	4.4	0.585833	4.4	0.379836	4.4	0.429594	4.4	0.15894		4.4	0.597222	4.4	0.597504	4.4	0.417064	4.4	0.30198	4.4	0.246182		4.4	0.0468	4.4	0.530697	4.4	0.417064	4.4	0.0595577	4.4	0.0270059		4.4	0.615711	4.4	0.417064	4.4	0.250247	4.4	0.035		22	0.377049	44	0.558881	44	0.244127	44	-0.002308
4.5	0.772795	4.5	0.586667	4.5	0.40211	4.5	0.395386	4.5	0.149308		4.5	0.56708	4.5	0.578966	4.5	0.398951	4.5	0.277488	4.5	0.250285		4.5	0.0252	4.5	0.51717	4.5	0.398951	4.5	0.0210848	4.5	0.0129941		4.5	0.619	4.5	0.398951	4.5	0.21365	4.5	0.04		22.5	0.382765	45	0.564383	45	0.24988	45	-0.001773
4.6	0.752616	4.6	0.593333	4.6	0.357562	4.6	0.424821	4.6	0.139675		4.6	0.56974	4.6	0.571836	4.6	0.431363	4.6	0.287389	4.6	0.255756		4.6	0.0204	4.6	0.587929	4.6	0.431363	4.6	0.0243832	4.6	0.024056		4.6	0.650575	4.6	0.431363	4.6	0.175074	4.6	0.03		23	0.388404	46	0.570004	46	0.253529	46	-0.001571
4.7	0.766069	4.7	0.5625	4.7	0.431419	4.7	0.385044	4.7	0.177002		4.7	0.607565	4.7	0.572906	4.7	0.422784	4.7	0.300938	4.7	0.240939		4.7	0.0384	4.7	0.591051	4.7	0.422784	4.7	0.00332804	4.7	0.0100442		4.7	0.639392	4.7	0.422784	4.7	0.209693	4.7	0.044		23.5	0.394131	47	0.575462	47	0.259175	47	-0.001747
4.8	0.731689	4.8	0.424167	4.8	0.334115	4.8	0.400159	4.8	0.161349		4.8	0.618499	4.8	0.589661	4.8	0.443279	4.8	0.303022	4.8	0.2553		4.8	0.0216	4.8	0.558273	4.8	0.443279	4.8	0.0496032	4.8	0.000825959		4.8	0.647286	4.8	0.443279	4.8	0.206726	4.8	0.046		24	0.399689	48	0.581009	48	0.262425	48	-0.001704
4.9	0.775037	4.9	0.581667	4.9	0.384525	4.9	0.41607	4.9	0.17941		4.9	0.668144	4.9	0.601426	4.9	0.42183	4.9	0.334289	4.9	0.282881		4.9	0.0192	4.9	0.562955	4.9	0.42183	4.9	0.0076327	4.9	0.0273746		4.9	0.699253	4.9	0.42183	4.9	0.203759	4.9	0.038		24.5	0.405535	49	0.586498	49	0.265727	49	-0.001665
5	0.804185	5	0.554167	5	0.376319	5	0.409706	5	0.170379		5	0.647754	5	0.602496	5	0.465205	5	0.340542	5	0.283337		5	0.0192	5	0.592612	5	0.465205	5	0.0183944	5	0.0373304		5	0.711094	5	0.465205	5	0.239367	5	0.058		25	0.410762	50	0.591279	50	0.271853	50	-0.001844
5.1	0.758595	5.1	0.5875	5.1	0.392732	5.1	0.462212	5.1	0.189043		5.1	0.623818	5.1	0.604278	5.1	0.468541	5.1	0.338458	5.1	0.277638		5.1	0.0396	5.1	0.562435	5.1	0.468541	5.1	0.0657456	5.1	0.00876106		5.1	0.682808	5.1	0.468541	5.1	0.230465	5.1	0.012		25.5	0.416482	51	0.596415	51	0.272599	51	-0.001509
5.2	0.799701	5.2	0.5875	5.2	0.405627	5.2	0.413683	5.2	0.166165		5.2	0.629433	5.2	0.603209	5.2	0.444233	5.2	0.34419	5.2	0.299293		5.2	0.0244	5.2	0.604579	5.2	0.444233	5.2	0.067898	5.2	0.00820059		5.2	0.688728	5.2	0.444233	5.2	0.212661	5.2	0.058		26	0.421496	52	0.601236	52	0.278512	52	-0.001856
5.3	0.77728	5.3	0.555	5.3	0.392732	5.3	0.459029	5.3	0.189645		5.3	0.666076	5.3	0.599643	5.3	0.472831	5.3	0.337676	5.3	0.303168		5.3	0.1148	5.3	0.580125	5.3	0.472831	5.3	0.029156	5.3	0.0196313		5.3	0.667021	5.3	0.472831	5.3	0.245302	5.3	0.035		26.5	0.425744	53	0.606057	53	0.283386	53	-0.001778
5.4	0.840807	5.4	0.645833	5.4	0.431419	5.4	0.428799	5.4	0.17339		5.4	0.677896	5.4	0.655615	5.4	0.489514	5.4	0.359302	5.4	0.300889		5.4	0.0356	5.4	0.640999	5.4	0.489514	5.4	0.06171	5.4	0.00893805		5.4	0.721619	5.4	0.489514	5.4	0.23541	5.4	0.049		27	0.432041	54	0.610835	54	0.286395	54	-0.001366
5.5	0.721973	5.5	0.619167	5.5	0.512309	5.5	0.453461	5.5	0.208308		5.5	0.690012	5.5	0.658467	5.5	0.520019	5.5	0.342366	5.5	0.303852		5.5	0.0172	5.5	0.640999	5.5	0.520019	5.5	0.0883451	5.5	0.000280236		5.5	0.749247	5.5	0.520019	5.5	0.210682	5.5	0.031		27.5	0.436587	55	0.615638	55	0.291988	55	-0.002024
5.6	0.781016	5.6	0.625	5.6	0.373974	5.6	0.476531	5.6	0.172787		5.6	0.622636	5.6	0.629947	5.6	0.509056	5.6	0.355915	5.6	0.300661		5.6	0.0264	5.6	0.638398	5.6	0.509056	5.6	0.0541769	5.6	0.00544248		5.6	0.688728	5.6	0.509056	5.6	0.212661	5.6	0.04		28	0.441598	56	0.620432	56	0.294439	56	-0.001791
5.7	0.756353	5.7	0.585	5.7	0.426729	5.7	0.445505	5.7	0.2059		5.7	0.694444	5.7	0.640642	5.7	0.510486	5.7	0.337155	5.7	0.296558		5.7	0.0192	5.7	0.595213	5.7	0.510486	5.7	0.0563292	5.7	0.0262684		5.7	0.741353	5.7	0.510486	5.7	0.218595	5.7	0.055		28.5	0.446533	57	0.624976	57	0.29886	57	-0.00184
5.8	0.810164	5.8	0.641667	5.8	0.424385	5.8	0.499602	5.8	0.198073		5.8	0.747931	5.8	0.664884	5.8	0.522402	5.8	0.378061	5.8	0.289264		5.8	0.018	5.8	0.649324	5.8	0.522402	5.8	0.0181253	5.8	0.00377581		5.8	0.728855	5.8	0.522402	5.8	0.225519	5.8	0.06		29	0.451871	58	0.629173	58	0.301177	58	-0.00185
5.9	0.824365	5.9	0.663333	5.9	0.425557	5.9	0.478918	5.9	0.19988		5.9	0.757092	5.9	0.633868	5.9	0.56387	5.9	0.347837	5.9	0.308639		5.9	0.0168	5.9	0.605619	5.9	0.56387	5.9	0.0337297	5.9	0.0336431		5.9	0.751221	5.9	0.56387	5.9	0.284866	5.9	0.025		29.5	0.456082	59	0.633019	59	0.306477	59	-0.001562
6	0.831091	6	0.581667	6	0.458382	6	0.527446	6	0.222155		6	0.688239	6	0.655258	6	0.5653	6	0.359041	6	0.319125		6	0.0892	6	0.627992	6	0.5653	6	0.00682558	6	0.0177876		6	0.751221	6	0.5653	6	0.228487	6	0.044		30	0.46073	60	0.637279	60	0.310765	60	-0.001884
6.1	0.786996	6.1	0.62	6.1	0.514654	6.1	0.476531	6.1	0.222155		6.1	0.724586	6.1	0.62959	6.1	0.529552	6.1	0.383273	6.1	0.323684		6.1	0.0148	6.1	0.621228	6.1	0.529552	6.1	0.00682558	6.1	0.0476549		6.1	0.785427	6.1	0.529552	6.1	0.248269	6.1	0.028		30.5	0.465571	61	0.641082	61	0.315187	61	-0.002023
6.2	0.850523	6.2	0.629167	6.2	0.486518	6.2	0.475736	6.2	0.206502		6.2	0.720449	6.2	0.678788	6.2	0.550524	6.2	0.361126	6.2	0.328243		6.2	0.022	6.2	0.639438	6.2	0.550524	6.2	0.0310393	6.2	0.0369617		6.2	0.774244	6.2	0.550524	6.2	0.259149	6.2	0.046		31	0.469889	62	0.64501	62	0.316492	62	-0.001575
6.3	0.821375	6.3	0.629167	6.3	0.396249	6.3	0.504375	6.3	0.220951		6.3	0.698582	6.3	0.680927	6.3	0.551954	6.3	0.403335	6.3	0.319809		6.3	0.024	6.3	0.654006	6.3	0.551954	6.3	0.035344	6.3	0.0218437		6.3	0.792663	6.3	0.551954	6.3	0.257171	6.3	0.028		31.5	0.474853	63	0.649003	63	0.319981	63	-0.002139
6.4	0.810912	6.4	0.635833	6.4	0.431419	6.4	0.498011	6.4	0.228778		6.4	0.722222	6.4	0.725134	6.4	0.566254	6.4	0.381188	6.4	0.331434		6.4	0.048	6.4	0.675338	6.4	0.566254	6.4	0.0079717	6.4	0.0317994		6.4	0.793321	6.4	0.566254	6.4	0.272997	6.4	0.057		32	0.479288	64	0.653081	64	0.324988	64	-0.001772
6.5	0.828849	6.5	0.666667	6.5	0.508792	6.5	0.513922	6.5	0.249247		6.5	0.749409	6.5	0.681996	6.5	0.603908	6.5	0.40568	6.5	0.338044		6.5	0.03	6.5	1.12331	6.5	0.603908	6.5	0.0192015	6.5	0.054292		6.5	0.809766	6.5	0.603908	6.5	0.272008	6.5	0.036		32.5	0.483517	65	0.656506	65	0.327305	65	-0.002
6.6	0.865471	6.6	0.639167	6.6	0.451348	6.6	0.516309	6.6	0.200482		6.6	0.688239	6.6	0.664528	6.6	0.57674	6.6	0.41037	6.6	0.358331		6.6	0.0184	6.6	0.661811	6.6	0.57674	6.6	0.0388415	6.6	0.00635693		6.6	0.799241	6.6	0.57674	6.6	0.274975	6.6	0.048		33	0.488129	66	0.660489	66	0.330714	66	-0.002061
6.7	0.825859	6.7	0.65	6.7	0.504103	6.7	0.504375	6.7	0.223359		6.7	0.718676	6.7	0.704456	6.7	0.611058	6.7	0.430433	6.7	0.361523		6.7	0.0348	6.7	0.712799	6.7	0.611058	6.7	0.0439533	6.7	0.0424926		6.7	0.840025	6.7	0.611058	6.7	0.262117	6.7	0.012		33.5	0.492248	67	0.663774	67	0.336387	67	-0.001559
6.8	0.870703	6.8	0.589167	6.8	0.429074	6.8	0.536197	6.8	0.243227		6.8	0.736702	6.8	0.689483	6.8	0.591992	6.8	0.406722	6.8	0.392751		6.8	0.0332	6.8	0.69615	6.8	0.591992	6.8	0.00770266	6.8	0.00138643		6.8	0.811739	6.8	0.591992	6.8	0.261128	6.8	0.041		34	0.496926	68	0.667547	68	0.34001	68	-0.002008
6.9	0.828849	6.9	0.688333	6.9	0.491208	6.9	0.525855	6.9	0.275738		6.9	0.718085	6.9	0.705882	6.9	0.592469	6.9	0.424179	6.9	0.369501		6.9	0.0288	6.9	0.691467	6.9	0.592469	6.9	0.02243	6.9	0.0100442		6.9	0.779507	6.9	0.592469	6.9	0.262117	6.9	0.033		34.5	0.501041	69	0.670776	69	0.341794	69	-0.002636
7	0.845291	7	0.6475	7	0.567409	7	0.502784	7	0.253462		7	0.763593	7	0.696613	7	0.610105	7	0.428609	7	0.364714		7	0.0448	7	0.690947	7	0.610105	7	0.0600958	7	0.010413		7	0.814371	7	0.610105	7	0.279921	7	0.053		35	0.505058	70	0.674193	70	0.343898	70	-0.001981
7.1	0.824365	7.1	0.6125	7.1	0.525205	7.1	0.540971	7.1	0.287778		7.1	0.754433	7.1	0.724777	7.1	0.625357	7.1	0.418187	7.1	0.373604		7.1	0.0244	7.1	0.681582	7.1	0.625357	7.1	0.0899594	7.1	0.00175516		7.1	0.849892	7.1	0.625357	7.1	0.282888	7.1	0.052		35.5	0.508748	71	0.677595	71	0.350264	71	-0.002158
7.2	0.881913	7.2	0.669167	7.2	0.452521	7.2	0.546539	7.2	0.25888		7.2	0.752364	7.2	0.701961	7.2	0.590086	7.2	0.437467	7.2	0.374288		7.2	0.018	7.2	0.673777	7.2	0.590086	7.2	0.0132826	7.2	0.0288496		7.2	0.841999	7.2	0.590086	7.2	0.300692	7.2	0.052		36	0.513586	72	0.68084	72	0.351036	72	-0.001806
7.3	0.849776	7.3	0.630833	7.3	0.479484	7.3	0.544948	7.3	0.271523		7.3	0.790485	7.3	0.664884	7.3	0.629171	7.3	0.425743	7.3	0.366765		7.3	0.0192	7.3	0.726327	7.3	0.629171	7.3	0.0557911	7.3	0.00967552		7.3	0.863049	7.3	0.629171	7.3	0.27003	7.3	0.055		36.5	0.517578	73	0.683945	73	0.355804	73	-0.002586
7.4	0.886398	7.4	0.645833	7.4	0.500586	7.4	0.56961	7.4	0.278748		7.4	0.758865	7.4	0.701604	7.4	0.581983	7.4	0.42939	7.4	0.387509		7.4	0.0196	7.4	0.685744	7.4	0.581983	7.4	0.0504103	7.4	0.0539233		7.4	0.841341	7.4	0.581983	7.4	0.299703	7.4	0.071		37	0.521295	74	0.687212	74	0.359	74	-0.00216
7.5	0.855755	7.5	0.636667	7.5	0.524033	7.5	0.559268	7.5	0.293799		7.5	0.745567	7.5	0.696257	7.5	0.614395	7.5	0.430172	7.5	0.379986		7.5	0.0164	7.5	0.676899	7.5	0.614395	7.5	0.0444914	7.5	0.0133628		7.5	0.833447	7.5	0.614395	7.5	0.305638	7.5	0.045		37.5	0.524853	75	0.690246	75	0.36113	75	-0.002449
7.6	0.831839	7.6	0.5975	7.6	0.52755	7.6	0.484487	7.6	0.293799		7.6	0.755319	7.6	0.711586	7.6	0.597712	7.6	0.436686	7.6	0.391384		7.6	0.0484	7.6	0.682102	7.6	0.597712	7.6	0.0119374	7.6	0.00893805		7.6	0.866338	7.6	0.597712	7.6	0.297725	7.6	0.041		38	0.528812	76	0.693031	76	0.364007	76	-0.002093
7.7	0.902093	7.7	0.645833	7.7	0.509965	7.7	0.545744	7.7	0.276942		7.7	0.794326	7.7	0.73975	7.7	0.653956	7.7	0.445805	7.7	0.398222		7.7	0.0432	7.7	0.73153	7.7	0.653956	7.7	0.0170492	7.7	0.0450737		7.7	0.862391	7.7	0.653956	7.7	0.283877	7.7	0.042		38.5	0.532366	77	0.696101	77	0.368961	77	-0.00234
7.8	0.855755	7.8	0.666667	7.8	0.488863	7.8	0.556881	7.8	0.234798		7.8	0.852246	7.8	0.717647	7.8	0.593899	7.8	0.44789	7.8	0.375427		7.8	0.0212	7.8	0.742456	7.8	0.593899	7.8	0.0132826	7.8	0.0177876		7.8	0.826869	7.8	0.593899	7.8	0.278932	7.8	0.056		39	0.536269	78	0.698962	78	0.369786	78	-0.002551
7.9	0.872945	7.9	0.669167	7.9	0.538101	7.9	0.540971	7.9	0.264299		7.9	0.790485	7.9	0.71943	7.9	0.629171	7.9	0.455446	7.9	0.386141		7.9	0.0164	7.9	0.71384	7.9	0.629171	7.9	0.0463747	7.9	0.0181563		7.9	0.868969	7.9	0.629171	7.9	0.329377	7.9	0.041		39.5	0.540004	79	0.702082	79	0.374767	79	-0.002326
8	0.844544	8	0.676667	8	0.486518	8	0.558473	8	0.293197		8	0.789303	8	0.734403	8	0.664442	8	0.486451	8	0.383178		8	0.0276	8	0.723205	8	0.664442	8	0.0528317	8	0.0188938		8	0.869627	8	0.664442	8	0.321464	8	0.036		40	0.543803	80	0.704989	80	0.376738	80	-0.00242
8.1	0.846039	8.1	0.6275	8.1	0.509965	8.1	0.559268	8.1	0.281156		8.1	0.767139	8.1	0.752585	8.1	0.637274	8.1	0.477332	8.1	0.403237		8.1	0.0196	8.1	0.778876	8.1	0.637274	8.1	0.0243832	8.1	0.00561947		8.1	0.933435	8.1	0.637274	8.1	0.382789	8.1	0.057		40.5	0.547213	81	0.707274	81	0.380014	81	-0.002411
8.2	0.798954	8.2	0.743333	8.2	0.514654	8.2	0.552108	8.2	0.291993		8.2	0.765957	8.2	0.751515	8.2	0.648713	8.2	0.454403	8.2	0.41623		8.2	0.0164	8.2	0.747659	8.2	0.648713	8.2	0.0455675	8.2	0.0281121		8.2	0.882125	8.2	0.648713	8.2	0.292779	8.2	0.029		41	0.550536	82	0.710397	82	0.383636	82	-0.002156
8.3	0.872197	8.3	0.704167	8.3	0.552169	8.3	0.564041	8.3	0.305238		8.3	0.803487	8.3	0.719786	8.3	0.612965	8.3	0.478374	8.3	0.410075		8.3	0.0292	8.3	0.717482	8.3	0.612965	8.3	0.0210848	8.3	0.0258997		8.3	0.984086	8.3	0.612965	8.3	0.309594	8.3	0.044		41.5	0.554525	83	0.713116	83	0.385421	83	-0.002012
8.4	0.824365	8.4	0.735	8.4	0.615475	8.4	0.585521	8.4	0.291993		8.4	0.818558	8.4	0.75508	8.4	0.638227	8.4	0.482543	8.4	0.43401		8.4	0.0168	8.4	0.738814	8.4	0.638227	8.4	0.0337297	8.4	0.00340708		8.4	0.911069	8.4	0.638227	8.4	0.30366	8.4	0.037		42	0.558526	84	0.715733	84	0.38851	84	-0.002112
8.5	0.896861	8.5	0.700833	8.5	0.570926	8.5	0.568815	8.5	0.33835		8.5	0.846631	8.5	0.741533	8.5	0.657769	8.5	0.466649	8.5	0.425576		8.5	0.0412	8.5	0.740375	8.5	0.657769	8.5	0.00359708	8.5	0.0244248		8.5	0.911069	8.5	0.657769	8.5	0.305638	8.5	0.016		42.5	0.561594	85	0.718257	85	0.390907	85	-0.002011
8.6	0.869955	8.6	0.744167	8.6	0.514654	8.6	0.547335	8.6	0.263697		8.6	0.808511	8.6	0.743316	8.6	0.643947	8.6	0.473684	8.6	0.441304		8.6	0.0372	8.6	0.752862	8.6	0.643947	8.6	0.0380344	8.6	0.0174189		8.6	0.901202	8.6	0.643947	8.6	0.330366	8.6	0.044		43	0.564882	86	0.720928	86	0.395914	86	-0.002324
8.7	0.905082	8.7	0.659167	8.7	0.49238	8.7	0.636436	8.7	0.350391		8.7	0.800236	8.7	0.776471	8.7	0.659199	8.7	0.47655	8.7	0.449282		8.7	0.0384	8.7	0.737773	8.7	0.659199	8.7	0.0366892	8.7	0.00820059		8.7	0.857128	8.7	0.659199	8.7	0.300692	8.7	0.039		43.5	0.568509	87	0.723433	87	0.397912	87	-0.002254
8.8	0.893124	8.8	0.7	8.8	0.520516	8.8	0.58393	8.8	0.278748		8.8	0.832742	8.8	0.748307	8.8	0.640133	8.8	0.483585	8.8	0.39731		8.8	0.0312	8.8	0.764308	8.8	0.640133	8.8	0.0627862	8.8	0.0461799		8.8	0.904491	8.8	0.640133	8.8	0.320475	8.8	0.05		44	0.571685	88	0.725662	88	0.400842	88	-0.002549
8.9	0.899851	8.9	0.761667	8.9	0.52755	8.9	0.603819	8.9	0.321493		8.9	0.80792	8.9	0.775045	8.9	0.680172	8.9	0.488275	8.9	0.41509		8.9	0.0316	8.9	0.733611	8.9	0.680172	8.9	0.0587506	8.9	0.0314307		8.9	0.92291	8.9	0.680172	8.9	0.342235	8.9	0.033		44.5	0.575006	89	0.728392	89	0.402919	89	-0.002297
9	0.880419	9	0.706667	9	0.596717	9	0.601432	9	0.289585		9	0.826537	9	0.743672	9	0.713537	9	0.501563	9	0.407796		9	0.0192	9	0.764828	9	0.713537	9	0.0253894	9	0.00303835		9	0.910411	9	0.713537	9	0.356083	9	0.041		45	0.578385	90	0.730557	90	0.405609	90	-0.00201
9.1	0.839312	9.1	0.705833	9.1	0.516999	9.1	0.597454	9.1	0.310656		9.1	0.805851	9.1	0.753298	9.1	0.666826	9.1	0.503648	9.1	0.41509		9.1	0.0216	9.1	0.736733	9.1	0.666826	9.1	0.0528317	9.1	0.0141003		9.1	0.902517	9.1	0.666826	9.1	0.296736	9.1	0.063		45.5	0.581515	91	0.733076	91	0.408752	91	-0.002588
9.2	0.872945	9.2	0.7625	9.2	0.554513	9.2	0.589499	9.2	0.331126		9.2	0.777482	9.2	0.778966	9.2	0.673022	9.2	0.479156	9.2	0.424436		9.2	0.0108	9.2	0.754943	9.2	0.673022	9.2	0.0428771	9.2	0.00746313		9.2	0.924883	9.2	0.673022	9.2	0.363007	9.2	0.04		46	0.584682	92	0.735363	92	0.411176	92	-0.002461
9.3	0.883408	9.3	0.6925	9.3	0.499414	9.3	0.601432	9.3	0.326309		9.3	0.837766	9.3	0.797861	9.3	0.663489	9.3	0.515373	9.3	0.457716		9.3	0.0332	9.3	0.758585	9.3	0.663489	9.3	0.0536388	9.3	0.0631416		9.3	0.933435	9.3	0.663489	9.3	0.347181	9.3	0.075		46.5	0.587736	93	0.737534	93	0.415117	93	-0.002216
9.4	0.881913	9.4	0.71	9.4	0.561547	9.4	0.610183	9.4	0.33233		9.4	0.798463	9.4	0.764349	9.4	0.695424	9.4	0.509119	9.4	0.457716		9.4	0.0192	9.4	0.782518	9.4	0.695424	9.4	0.0684361	9.4	0.015944		9.4	0.965667	9.4	0.695424	9.4	0.355094	9.4	0.047		47	0.591116	94	0.740093	94	0.41826	94	-0.002477
9.5	0.85725	9.5	0.7775	9.5	0.565064	9.5	0.611774	9.5	0.333534		9.5	0.81974	9.5	0.812834	9.5	0.699714	9.5	0.520323	9.5	0.427399		9.5	0.0392	9.5	0.809573	9.5	0.699714	9.5	0.0184643	9.5	0.0340118		9.5	0.952511	9.5	0.699714	9.5	0.301682	9.5	0.053		47.5	0.593715	95	0.742121	95	0.419192	95	-0.002249
9.6	0.927504	9.6	0.728333	9.6	0.59789	9.6	0.581543	9.6	0.325707		9.6	0.805851	9.6	0.761141	9.6	0.741182	9.6	0.517978	9.6	0.431502		9.6	0.0848	9.6	0.758585	9.6	0.741182	9.6	0.04207	9.6	0.0812094		9.6	0.919621	9.6	0.741182	9.6	0.375865	9.6	0.053		48	0.596787	96	0.744241	96	0.425132	96	-0.002189
9.7	0.869955	9.7	0.7375	9.7	0.528722	9.7	0.613365	9.7	0.387116		9.7	0.833333	9.7	0.779679	9.7	0.726406	9.7	0.514591	9.7	0.484614		9.7	0.0376	9.7	0.758585	9.7	0.726406	9.7	0.0504103	9.7	0.0281121		9.7	0.998558	9.7	0.726406	9.7	0.364985	9.7	0.052		48.5	0.599497	97	0.746359	97	0.425505	97	-0.002241
9.8	0.908819	9.8	0.745833	9.8	0.55803	9.8	0.581543	9.8	0.334136		9.8	0.865839	9.8	0.754367	9.8	0.714013	9.8	0.524231	9.8	0.456576		9.8	0.0128	9.8	0.761186	9.8	0.714013	9.8	0.0047432	9.8	0.0402802		9.8	0.962378	9.8	0.714013	9.8	0.383778	9.8	0.03		49	0.602957	98	0.748583	98	0.428328	98	-0.00227
9.9	0.875934	9.9	0.706667	9.9	0.596717	9.9	0.614956	9.9	0.343167		9.9	0.893617	9.9	0.801426	9.9	0.71878	9.9	0.509901	9.9	0.488261		9.9	0.0192	9.9	0.774194	9.9	0.71878	9.9	0.00601846	9.9	0.0281121		9.9	1.01698	9.9	0.71878	9.9	0.350148	9.9	0.041		49.5	0.605658	99	0.750949	99	0.430778	99	-0.002279
10	0.907324	10	0.7475	10	0.604924	10	0.599045	10	0.340759		10	0.815603	10	0.774332	10	0.738322	10	0.51902	10	0.467062		10	0.0196	10	0.792404	10	0.738322	10	0.035344	10	0.0292183		10	0.977508	10	0.738322	10	0.371909	10	0.076		50	0.609154	100	0.752581	100	0.433175	100	-0.002177
10.1	0.863976	10.1	0.754167	10.1	0.592028	10.1	0.637232	10.1	0.346779		10.1	0.876773	10.1	0.797504	10.1	0.747378	10.1	0.542731	10.1	0.440848		10.1	0.4308	10.1	0.787721	10.1	0.747378	10.1	0.0337297	10.1	0.00856932		10.1	0.985402	10.1	0.747378	10.1	0.363007	10.1	0.05		50.5	0.611974	101	0.754854	101	0.436558	101	-0.002322
10.2	0.884903	10.2	0.796667	10.2	0.5932	10.2	0.577566	10.2	0.365443		10.2	0.854314	10.2	0.800713	10.2	0.734509	10.2	0.527619	10.2	0.449054		10.2	0.0192	10.2	0.76847	10.2	0.734509	10.2	0.0579434	10.2	0.0568732		10.2	0.982771	10.2	0.734509	10.2	0.400593	10.2	0.036		51	0.614586	102	0.75677	102	0.439541	102	-0.002515
10.3	0.869208	10.3	0.761667	10.3	0.629543	10.3	0.653938	10.3	0.356412		10.3	0.906324	10.3	0.80713	10.3	0.731173	10.3	0.52814	10.3	0.417825		10.3	0.0252	10.3	0.761186	10.3	0.731173	10.3	0.0415319	10.3	0.0181563		10.3	0.998558	10.3	0.731173	10.3	0.40455	10.3	0.046		51.5	0.617558	103	0.758806	103	0.442444	103	-0.002816
10.4	0.895366	10.4	0.775833	10.4	0.592028	10.4	0.64996	10.4	0.378085		10.4	0.828014	10.4	0.798217	10.4	0.697331	10.4	0.521365	10.4	0.450422		10.4	0.0724	10.4	0.755463	10.4	0.697331	10.4	0.0372273	10.4	0.0203687		10.4	0.982771	10.4	0.697331	10.4	0.376855	10.4	0.045		52	0.620157	104	0.760482	104	0.443456	104	-0.002732
10.5	0.866966	10.5	0.800833	10.5	0.587339	10.5	0.684964	10.5	0.365443		10.5	0.855792	10.5	0.8	10.5	0.716397	10.5	0.545857	10.5	0.446091		10.5	0.0296	10.5	0.811134	10.5	0.716397	10.5	0.0130135	10.5	0.0115192		10.5	0.960405	10.5	0.716397	10.5	0.346192	10.5	0.038		52.5	0.623388	105	0.762691	105	0.445747	105	-0.002741
10.6	0.869208	10.6	0.776667	10.6	0.636577	10.6	0.621321	10.6	0.360024		10.6	0.862589	10.6	0.809269	10.6	0.751192	10.6	0.566701	10.6	0.490312		10.6	0.016	10.6	0.755983	10.6	0.751192	10.6	0.0345368	10.6	0.0258997		10.6	1.02355	10.6	0.751192	10.6	0.369931	10.6	0.039		53	0.626101	106	0.764339	106	0.449955	106	-0.002536
10.7	0.876682	10.7	0.714167	10.7	0.626026	10.7	0.6428	10.7	0.340157		10.7	0.849291	10.7	0.833868	10.7	0.77836	10.7	0.553674	10.7	0.485525		10.7	0.016	10.7	0.793965	10.7	0.77836	10.7	0.0323845	10.7	0.0236873		10.7	0.959089	10.7	0.77836	10.7	0.372898	10.7	0.017		53.5	0.628867	107	0.76637	107	0.452751	107	-0.002458
10.8	0.947683	10.8	0.779167	10.8	0.574443	10.8	0.625298	10.8	0.393739		10.8	0.857861	10.8	0.806417	10.8	0.725453	10.8	0.553934	10.8	0.470709		10.8	0.0968	10.8	0.751301	10.8	0.725453	10.8	0.0439533	10.8	0.035118		10.8	0.986717	10.8	0.725453	10.8	0.35905	10.8	0.043		54	0.631501	108	0.768233	108	0.453683	108	-0.002369
10.9	0.878924	10.9	0.793333	10.9	0.630715	10.9	0.645187	10.9	0.390126		10.9	0.852837	10.9	0.820321	10.9	0.763108	10.9	0.532569	10.9	0.501026		10.9	0.0272	10.9	0.818939	10.9	0.763108	10.9	0.0490651	10.9	0.0576106		10.9	1.00645	10.9	0.763108	10.9	0.366963	10.9	0.052		54.5	0.633688	109	0.769698	109	0.457306	109	-0.002779
11	0.887145	11	0.8125	11	0.631887	11	0.618138	11	0.35882		11	0.88091	11	0.824242	11	0.78265	11	0.564617	11	0.482562		11	0.0412	11	0.780437	11	0.78265	11	0.0396486	11	0.00728614		11	1.01961	11	0.78265	11	0.361029	11	0.067		55	0.635997	110	0.771554	110	0.458344	110	-0.002769
11.1	0.852765	11.1	0.78	11.1	0.63306	11.1	0.626889	11.1	0.397953		11.1	0.817671	11.1	0.811765	11.1	0.722593	11.1	0.544554	11.1	0.484614		11.1	0.0244	11.1	0.763788	11.1	0.722593	11.1	0.0859238	11.1	0.0188938		11.1	1.00974	11.1	0.722593	11.1	0.413452	11.1	0.059		55.5	0.639277	111	0.773275	111	0.462633	111	-0.002685
11.2	0.95142	11.2	0.760833	11.2	0.699883	11.2	0.620525	11.2	0.388922		11.2	0.90721	11.2	0.822103	11.2	0.745472	11.2	0.559666	11.2	0.521997		11.2	0.024	11.2	0.808012	11.2	0.745472	11.2	0.048796	11.2	0.0233186		11.2	0.9558	11.2	0.745472	11.2	0.396637	11.2	0.043		56	0.641353	112	0.775276	112	0.464124	112	-0.002924
11.3	0.926009	11.3	0.710833	11.3	0.561547	11.3	0.661098	11.3	0.394943		11.3	0.891844	11.3	0.797148	11.3	0.728789	11.3	0.560448	11.3	0.518122		11.3	0.0252	11.3	0.816857	11.3	0.728789	11.3	0.0256585	11.3	0.0222124		11.3	0.946591	11.3	0.728789	11.3	0.374876	11.3	0.044		56.5	0.644464	113	0.776936	113	0.468385	113	-0.003008
11.4	0.897608	11.4	0.789167	11.4	0.576788	11.4	0.702466	11.4	0.415412		11.4	0.93292	11.4	0.783244	11.4	0.733079	11.4	0.57087	11.4	0.496695		11.4	0.004	11.4	0.826223	11.4	0.733079	11.4	0.0401867	11.4	0.00451327		11.4	0.986717	11.4	0.733079	11.4	0.392681	11.4	0.061		57	0.646764	114	0.778584	114	0.469451	114	-0.002571
11.5	0.926009	11.5	0.8225	11.5	0.661196	11.5	0.659507	11.5	0.410596		11.5	0.86052	11.5	0.828164	11.5	0.756435	11.5	0.582074	11.5	0.490312		11.5	0.0292	11.5	0.850156	11.5	0.756435	11.5	0.100183	11.5	0.0166814		11.5	0.945933	11.5	0.756435	11.5	0.373887	11.5	0.038		57.5	0.649444	115	0.780407	115	0.471182	115	-0.002699
11.6	0.91704	11.6	0.768333	11.6	0.66823	11.6	0.626094	11.6	0.396749		11.6	0.879137	11.6	0.820677	11.6	0.761678	11.6	0.589109	11.6	0.508092		11.6	0.1368	11.6	0.811655	11.6	0.761678	11.6	0.0396486	11.6	0.0137316		11.6	0.963694	11.6	0.761678	11.6	0.372898	11.6	0.069		58	0.651347	116	0.781712	116	0.474538	116	-0.002779
11.7	0.847534	11.7	0.788333	11.7	0.652989	11.7	0.650756	11.7	0.405178		11.7	0.865544	11.7	0.836364	11.7	0.762154	11.7	0.572434	11.7	0.509916		11.7	0.4172	11.7	0.816337	11.7	0.762154	11.7	0.0130135	11.7	0.00175516		11.7	1.00579	11.7	0.762154	11.7	0.363996	11.7	0.047		58.5	0.653816	117	0.783456	117	0.474565	117	-0.003341
11.8	0.926009	11.8	0.750833	11.8	0.631887	11.8	0.609387	11.8	0.450331		11.8	0.919917	11.8	0.840642	11.8	0.767398	11.8	0.553674	11.8	0.504445		11.8	0.012	11.8	0.811134	11.8	0.767398	11.8	0.0705884	11.8	0.0188938		11.8	0.999216	11.8	0.767398	11.8	0.39367	11.8	0.036		59	0.656723	118	0.785169	118	0.480531	118	-0.002931
11.9	0.882661	11.9	0.735833	11.9	0.587339	11.9	0.66428	11.9	0.3528		11.9	0.888002	11.9	0.807843	11.9	0.77979	11.9	0.584419	11.9	0.498518		11.9	0.0276	11.9	0.776795	11.9	0.77979	11.9	0.0668218	11.9	0.0284808		11.9	0.9558	11.9	0.77979	11.9	0.373887	11.9	0.046		59.5	0.658286	119	0.786467	119	0.481383	119	-0.003005
12	0.912556	12	0.785	12	0.590856	12	0.668258	12	0.385912		12	0.876773	12	0.826025	12	0.791706	12	0.571131	12	0.499658		12	0.0312	12	0.805931	12	0.791706	12	0.0364201	12	0.00635693		12	0.980139	12	0.791706	12	0.428289	12	0.053		60	0.66105	120	0.788203	120	0.482981	120	-0.002605
12.1	0.910314	12.1	0.826667	12.1	0.561547	12.1	0.675418	12.1	0.427453		12.1	0.889775	12.1	0.82139	12.1	0.805052	12.1	0.595362	12.1	0.509004		12.1	0.0296	12.1	0.835068	12.1	0.805052	12.1	0.0216229	12.1	0.0358555		12.1	0.991322	12.1	0.805052	12.1	0.34817	12.1	0.066		60.5	0.663595	121	0.789744	121	0.484526	121	-0.003072
12.2	0.931241	12.2	0.764167	12.2	0.656506	12.2	0.680191	12.2	0.392535		12.2	0.836584	12.2	0.836364	12.2	0.743089	12.2	0.573476	12.2	0.520173		12.2	0.0288	12.2	0.787201	12.2	0.743089	12.2	0.0517555	12.2	0.02		12.2	0.982113	12.2	0.743089	12.2	0.396637	12.2	0.055		61	0.666464	122	0.790877	122	0.48663	122	-0.002968
12.3	0.878924	12.3	0.8125	12.3	0.657679	12.3	0.673031	12.3	0.393137		12.3	0.927896	12.3	0.813547	12.3	0.800286	12.3	0.594841	12.3	0.511967		12.3	0.0368	12.3	0.783039	12.3	0.800286	12.3	0.022699	12.3	0.00635693		12.3	1.00514	12.3	0.800286	12.3	0.472799	12.3	0.049		61.5	0.668106	123	0.792572	123	0.48924	123	-0.002777
12.4	0.930493	12.4	0.815	12.4	0.587339	12.4	0.687351	12.4	0.469597		12.4	0.871158	12.4	0.849554	12.4	0.78265	12.4	0.577645	12.4	0.520629		12.4	0.0156	12.4	0.811655	12.4	0.78265	12.4	0.0466437	12.4	0.00561947		12.4	1.0025	12.4	0.78265	12.4	0.397626	12.4	0.069		62	0.670469	124	0.794187	124	0.492622	124	-0.002968
12.5	0.959641	12.5	0.7725	12.5	0.656506	12.5	0.658711	12.5	0.404576		12.5	0.9013	12.5	0.822816	12.5	0.796949	12.5	0.590412	12.5	0.510599		12.5	0.0288	12.5	0.870968	12.5	0.796949	12.5	0.035344	12.5	0.0137316		12.5	0.999874	12.5	0.796949	12.5	0.36004	12.5	0.05		62.5	0.672761	125	0.795566	125	0.494567	125	-0.003224
12.6	0.933483	12.6	0.7525	12.6	0.636577	12.6	0.696102	12.6	0.429862		12.6	0.880024	12.6	0.845989	12.6	0.758341	12.6	0.608129	12.6	0.530203		12.6	0.0168	12.6	0.832986	12.6	0.758341	12.6	0.035613	12.6	0.00930678		12.6	1.02158	12.6	0.758341	12.6	0.3818	12.6	0.025		63	0.675153	126	0.796881	126	0.493581	126	-0.003359
12.7	0.958146	12.7	0.839167	12.7	0.617819	12.7	0.66428	12.7	0.462372		12.7	0.919031	12.7	0.851337	12.7	0.811249	12.7	0.590933	12.7	0.530659		12.7	0.0184	12.7	0.80437	12.7	0.811249	12.7	0.0886142	12.7	0.039174		12.7	0.970272	12.7	0.811249	12.7	0.43818	12.7	0.039		63.5	0.677382	127	0.798493	127	0.497417	127	-0.002849
12.8	0.913303	12.8	0.766667	12.8	0.667057	12.8	0.672235	12.8	0.428657		12.8	0.868794	12.8	0.88057	12.8	0.785033	12.8	0.602658	12.8	0.550262		12.8	0.0544	12.8	0.83975	12.8	0.785033	12.8	0.0372273	12.8	0.0100442		12.8	1.02487	12.8	0.785033	12.8	0.401583	12.8	0.051		64	0.679273	128	0.799935	128	0.500719	128	-0.003117
12.9	0.891629	12.9	0.85	12.9	0.695193	12.9	0.69292	12.9	0.435882		12.9	0.879433	12.9	0.843137	12.9	0.785033	12.9	0.596144	12.9	0.514019		12.9	0.0192	12.9	0.814776	12.9	0.785033	12.9	0.0170492	12.9	0.000648968		12.9	0.997242	12.9	0.785033	12.9	0.430267	12.9	0.059		64.5	0.681517	129	0.801138	129	0.50293	129	-0.003281
13	0.971599	13	0.8425	13	0.656506	13	0.707239	13	0.422637		13	0.926714	13	0.836364	13	0.794566	13	0.598228	13	0.545019		13	0.074	13	0.879292	13	0.794566	13	0.0221609	13	0.0340118		13	0.97685	13	0.794566	13	0.398615	13	0.045		65	0.683663	130	0.802697	130	0.507511	130	-0.003053
13.1	0.93722	13.1	0.806667	13.1	0.655334	13.1	0.674622	13.1	0.399157		13.1	0.916962	13.1	0.824955	13.1	0.763108	13.1	0.595883	13.1	0.532938		13.1	0.022	13.1	0.830385	13.1	0.763108	13.1	0.0662837	13.1	0.0139233		13.1	1.01435	13.1	0.763108	13.1	0.418398	13.1	0.061		65.5	0.685862	131	0.804317	131	0.506499	131	-0.002998
13.2	0.904335	13.2	0.8025	13.2	0.657679	13.2	0.735084	13.2	0.409994		13.2	0.906324	13.2	0.859893	13.2	0.793136	13.2	0.593278	13.2	0.546159		13.2	0.03	13.2	0.871488	13.2	0.793136	13.2	0.0229681	13.2	0.0247935		13.2	1.02092	13.2	0.793136	13.2	0.463897	13.2	0.06		66	0.688216	132	0.805536	132	0.507404	132	-0.002912
13.3	0.923019	13.3	0.8375	13.3	0.670574	13.3	0.673827	13.3	0.459964		13.3	0.874113	13.3	0.877718	13.3	0.779314	13.3	0.593017	13.3	0.524048		13.3	0.0364	13.3	0.787201	13.3	0.779314	13.3	0.0695122	13.3	0.035118		13.3	0.998558	13.3	0.779314	13.3	0.479723	13.3	0.041		66.5	0.690375	133	0.806462	133	0.511746	133	-0.002996
13.4	0.979073	13.4	0.8125	13.4	0.610785	13.4	0.726333	13.4	0.438892		13.4	0.894799	13.4	0.876649	13.4	0.799809	13.4	0.593799	13.4	0.537041		13.4	0.0276	13.4	0.781998	13.4	0.799809	13.4	0.0256585	13.4	0.0399115		13.4	0.983428	13.4	0.799809	13.4	0.456973	13.4	0.023		67	0.692474	134	0.808003	134	0.512411	134	-0.002711
13.5	0.926009	13.5	0.855833	13.5	0.644783	13.5	0.640414	13.5	0.471403		13.5	0.882683	13.5	0.848841	13.5	0.742612	13.5	0.579208	13.5	0.518806		13.5	0.0228	13.5	0.819459	13.5	0.742612	13.5	0.0496032	13.5	0.0742035		13.5	1.01171	13.5	0.742612	13.5	0.395648	13.5	0.029		67.5	0.694008	135	0.80972	135	0.515368	135	-0.003016
13.6	0.952167	13.6	0.853333	13.6	0.735053	13.6	0.68576	13.6	0.425045		13.6	0.941489	13.6	0.862745	13.6	0.78265	13.6	0.626889	13.6	0.548667		13.6	0.0216	13.6	0.861602	13.6	0.78265	13.6	0.00386612	13.6	0.0115192		13.6	1.01303	13.6	0.78265	13.6	0.403561	13.6	0.067		68	0.696116	136	0.810753	136	0.51638	136	-0.002693
13.7	0.926756	13.7	0.7925	13.7	0.676436	13.7	0.650756	13.7	0.470199		13.7	0.928191	13.7	0.840642	13.7	0.740705	13.7	0.598749	13.7	0.547983		13.7	0.0292	13.7	0.853278	13.7	0.740705	13.7	0.0633243	13.7	0.0207375		13.7	1.01895	13.7	0.740705	13.7	0.455984	13.7	0.027		68.5	0.697835	137	0.812007	137	0.518564	137	-0.003104
13.8	0.969357	13.8	0.849167	13.8	0.690504	13.8	0.698488	13.8	0.430464		13.8	0.885343	13.8	0.846702	13.8	0.790753	13.8	0.621678	13.8	0.536129		13.8	0.0188	13.8	0.835588	13.8	0.790753	13.8	0.0687051	13.8	0.0410177		13.8	1.01435	13.8	0.790753	13.8	0.464886	13.8	0.011		69	0.700127	138	0.813406	138	0.520508	138	-0.003256
13.9	0.923767	13.9	0.828333	13.9	0.650645	13.9	0.702466	13.9	0.450331		13.9	0.915485	13.9	0.816043	13.9	0.777884	13.9	0.57087	13.9	0.542284		13.9	0.0092	13.9	0.866805	13.9	0.777884	13.9	0.0261966	13.9	0.00893805		13.9	1.04263	13.9	0.777884	13.9	0.463897	13.9	0.034		69.5	0.702102	139	0.814259	139	0.523651	139	-0.003029
14	0.926756	14	0.839167	14	0.59789	14	0.70008	14	0.444311		14	0.93026	14	0.845633	14	0.782173	14	0.627931	14	0.528835		14	0.106	14	0.8564	14	0.782173	14	0.0861928	14	0.040649		14	1.01369	14	0.782173	14	0.445104	14	0.038		70	0.704542	140	0.815269	140	0.523518	140	-0.003317
14.1	0.862481	14.1	0.871667	14.1	0.681125	14.1	0.681782	14.1	0.46478		14.1	0.88948	14.1	0.836007	14.1	0.791706	14.1	0.602137	14.1	0.555733		14.1	0.024	14.1	0.831426	14.1	0.791706	14.1	0.0463747	14.1	0.0306932		14.1	1.05184	14.1	0.791706	14.1	0.463897	14.1	0.051		70.5	0.706504	141	0.816922	141	0.526474	141	-0.003201
14.2	0.88565	14.2	0.836667	14.2	0.669402	14.2	0.721559	14.2	0.432872		14.2	0.934693	14.2	0.881283	14.2	0.780267	14.2	0.601876	14.2	0.547755		14.2	0.0144	14.2	0.820499	14.2	0.780267	14.2	0.0138207	14.2	0.0579794		14.2	0.980797	14.2	0.780267	14.2	0.439169	14.2	0.047		71	0.708072	142	0.818126	142	0.529004	142	-0.003263
14.3	0.908072	14.3	0.8025	14.3	0.679953	14.3	0.754177	14.3	0.459964		14.3	0.926714	14.3	0.869875	14.3	0.795996	14.3	0.642262	14.3	0.565535		14.3	0.0132	14.3	0.822581	14.3	0.795996	14.3	0.0358821	14.3	0.0284808		14.3	0.993296	14.3	0.795996	14.3	0.453017	14.3	0.031		71.5	0.710275	143	0.819212	143	0.531881	143	-0.003535
14.4	0.929746	14.4	0.821667	14.4	0.694021	14.4	0.748608	14.4	0.429259		14.4	0.937352	14.4	0.867023	14.4	0.792183	14.4	0.606826	14.4	0.546387		14.4	0.0156	14.4	0.901145	14.4	0.792183	14.4	0.0576744	14.4	0.0494985		14.4	0.986717	14.4	0.792183	14.4	0.47181	14.4	0.044		72	0.71184	144	0.820327	144	0.53228	144	-0.003425
14.5	0.911061	14.5	0.796667	14.5	0.709261	14.5	0.752586	14.5	0.462974		14.5	0.904551	14.5	0.881996	14.5	0.763108	14.5	0.611256	14.5	0.554137		14.5	0.0312	14.5	0.834547	14.5	0.763108	14.5	0.0832333	14.5	0.02		14.5	0.977508	14.5	0.763108	14.5	0.48368	14.5	0.029		72.5	0.713514	145	0.82138	145	0.534784	145	-0.003234
14.6	0.939462	14.6	0.863333	14.6	0.657679	14.6	0.711217	14.6	0.422637		14.6	0.941489	14.6	0.858824	14.6	0.820782	14.6	0.608129	14.6	0.580579		14.6	0.0288	14.6	0.831946	14.6	0.820782	14.6	0.00225188	14.6	0.0152065		14.6	1.01566	14.6	0.820782	14.6	0.401583	14.6	0.043		73	0.715549	146	0.822216	146	0.536941	146	-0.003244
14.7	0.892377	14.7	0.86	14.7	0.685815	14.7	0.762928	14.7	0.511138		14.7	0.923463	14.7	0.869875	14.7	0.744042	14.7	0.625586	14.7	0.537041		14.7	0.0088	14.7	0.881894	14.7	0.744042	14.7	0.0490651	14.7	0.0262684		14.7	1.03145	14.7	0.744042	14.7	0.465875	14.7	0.042		73.5	0.717729	147	0.823566	147	0.538007	147	-0.003094
14.8	0.924514	14.8	0.865	14.8	0.66823	14.8	0.747812	14.8	0.501505		14.8	0.951537	14.8	0.849198	14.8	0.737369	14.8	0.605003	14.8	0.563483		14.8	0.0184	14.8	0.82102	14.8	0.737369	14.8	0.0256585	14.8	0.0310619		14.8	0.988033	14.8	0.737369	14.8	0.424332	14.8	0.049		74	0.719581	148	0.825006	148	0.540883	148	-0.003266
14.9	0.890135	14.9	0.844167	14.9	0.665885	14.9	0.756563	14.9	0.461168		14.9	0.905142	14.9	0.889483	14.9	0.766444	14.9	0.640959	14.9	0.576476		14.9	0.028	14.9	0.865245	14.9	0.766444	14.9	0.061441	14.9	0.0343805		14.9	1.04197	14.9	0.766444	14.9	0.46093	14.9	0.038		74.5	0.721208	149	0.826054	149	0.541256	149	-0.003423
15	0.905082	15	0.873333	15	0.68347	15	0.681782	15	0.472005		15	0.982861	15	0.818895	15	0.769304	15	0.602137	15	0.556645		15	0.0252	15	0.830905	15	0.769304	15	0.0579434	15	0.050236				15	0.769304	15	0.437191	15	0.054		75	0.722382	150	0.826981	150	0.543973	150	-0.003594
15.1	0.940209	15.1	0.8125	15.1	0.675264	15.1	0.789976	15.1	0.459362		15.1	0.899232	15.1	0.908734	15.1	0.761678	15.1	0.659719	15.1	0.55824		15.1	0.016	15.1	0.867326	15.1	0.761678	15.1	0.0579434	15.1	0.0266372				15.1	0.761678	15.1	0.454995	15.1	0.056		75.5	0.725165	151	0.828347	151	0.545624	151	-0.003161
15.2	0.916293	15.2	0.8275	15.2	0.643611	15.2	0.758154	15.2	0.491872		15.2	0.917258	15.2	0.871658	15.2	0.78837	15.2	0.637311	15.2	0.557784		15.2	0.0196	15.2	0.845473	15.2	0.78837	15.2	0.0307703	15.2	0.0185251				15.2	0.78837	15.2	0.452028	15.2	0.051		76	0.72645	152	0.829179	152	0.547915	152	-0.00319
15.3	0.93423	15.3	0.8025	15.3	0.684642	15.3	0.74463	15.3	0.472005		15.3	0.956265	15.3	0.883779	15.3	0.798856	15.3	0.645128	15.3	0.593344		15.3	0.0476	15.3	0.795005	15.3	0.798856	15.3	0.0396486	15.3	0.0284808				15.3	0.798856	15.3	0.435213	15.3	0.039		76.5	0.728328	153	0.830139	153	0.549513	153	-0.003451
15.4	0.967862	15.4	0.873333	15.4	0.62837	15.4	0.697693	15.4	0.479831		15.4	0.942376	15.4	0.875936	15.4	0.812202	15.4	0.624283	15.4	0.569638		15.4	0.0312	15.4	0.901145	15.4	0.812202	15.4	0.0173182	15.4	0.0454425				15.4	0.812202	15.4	0.437191	15.4	0.052		77	0.729381	154	0.831018	154	0.551404	154	-0.003222
15.5	0.979821	15.5	0.815833	15.5	0.728019	15.5	0.828162	15.5	0.475617		15.5	0.941194	15.5	0.928699	15.5	0.790753	15.5	0.633142	15.5	0.583086		15.5	0.0224	15.5	0.878772	15.5	0.790753	15.5	0.0635933	15.5	0.0251622				15.5	0.790753	15.5	0.442136	15.5	0.063		77.5	0.731677	155	0.832231	155	0.553588	155	-0.0032
15.6	0.949178	15.6	0.875833	15.6	0.715123	15.6	0.750199	15.6	0.462372		15.6	0.954787	15.6	0.864528	15.6	0.840324	15.6	0.609432	15.6	0.615227		15.6	0.0388	15.6	0.868887	15.6	0.840324	15.6	0.0579434	15.6	0.0528171				15.6	0.840324	15.6	0.488625	15.6	0.04		78	0.732911	156	0.833493	156	0.554813	156	-0.003045
15.7	0.947683	15.7	0.806667	15.7	0.767878	15.7	0.758154	15.7	0.493679		15.7	0.928783	15.7	0.891979	15.7	0.800763	15.7	0.638874	15.7	0.600866		15.7	0.0208	15.7	0.837669	15.7	0.800763	15.7	0.0364201	15.7	0.0244248				15.7	0.800763	15.7	0.454006	15.7	0.047		78.5	0.734959	157	0.834585	157	0.558302	157	-0.003528
15.8	0.909567	15.8	0.888333	15.8	0.66354	15.8	0.705648	15.8	0.450331		15.8	0.96779	15.8	0.906952	15.8	0.796949	15.8	0.658937	15.8	0.597903		15.8	0.0284	15.8	0.866805	15.8	0.796949	15.8	0.048527	15.8	0.0303245				15.8	0.796949	15.8	0.455984	15.8	0.064		79	0.736442	158	0.835158	158	0.558142	158	-0.00373
15.9	0.917788	15.9	0.859167	15.9	0.642438	15.9	0.720764	15.9	0.450933		15.9	0.970449	15.9	0.913012	15.9	0.800286	15.9	0.624023	15.9	0.614315		15.9	0.0132	15.9	0.886576	15.9	0.800286	15.9	0.054715	15.9	0.0325369				15.9	0.800286	15.9	0.493571	15.9	0.042		79.5	0.73828	159	0.836222	159	0.561205	159	-0.003353
16	0.938714	16	0.8675	16	0.7034	16	0.784407	16	0.462974		16	0.91578	16	0.87451	16	0.751192	16	0.654247	16	0.59152		16	0.0276	16	0.887617	16	0.751192	16	0.0283489	16	0.0133628				16	0.751192	16	0.432245	16	0.043		80	0.739685	160	0.837128	160	0.56227	160	-0.003447
16.1	0.998505	16.1	0.918333	16.1	0.726846	16.1	0.774065	16.1	0.473811		16.1	0.936761	16.1	0.884848	16.1	0.843184	16.1	0.643825	16.1	0.604057		16.1	0.0304	16.1	0.853278	16.1	0.843184	16.1	0.0840405	16.1	0.029587				16.1	0.843184	16.1	0.472799	16.1	0.046		80.5	0.740944	161	0.838205	161	0.563975	161	-0.003102
16.2	0.93722	16.2	0.804167	16.2	0.762016	16.2	0.753381	16.2	0.453341		16.2	0.947104	16.2	0.913369	16.2	0.816492	16.2	0.634706	16.2	0.605425		16.2	0.0404	16.2	0.873569	16.2	0.816492	16.2	0.0372273	16.2	0.00672566				16.2	0.816492	16.2	0.475767	16.2	0.038		81	0.742881	162	0.839365	162	0.566851	162	-0.003833
16.3	0.975336	16.3	0.854167	16.3	0.754982	16.3	0.759745	16.3	0.502107		16.3	0.916371	16.3	0.882353	16.3	0.79409	16.3	0.644346	16.3	0.597675		16.3	0.0348	16.3	0.894901	16.3	0.79409	16.3	0.0773144	16.3	0.0483923				16.3	0.79409	16.3	0.484669	16.3	0.071		81.5	0.744503	163	0.840157	163	0.567917	163	-0.003414
16.4	0.94843	16.4	0.896667	16.4	0.713951	16.4	0.758154	16.4	0.510536		16.4	0.931147	16.4	0.891266	16.4	0.808866	16.4	0.646952	16.4	0.594028		16.4	0.0136	16.4	0.869927	16.4	0.808866	16.4	0.0964164	16.4	0.0723599				16.4	0.808866	16.4	0.47181	16.4	0.063		82	0.746623	164	0.840807	164	0.569488	164	-0.003884
16.5	0.934978	16.5	0.829167	16.5	0.704572	16.5	0.769292	16.5	0.51174		16.5	0.969563	16.5	0.882353	16.5	0.771687	16.5	0.688379	16.5	0.599499		16.5	0.0124	16.5	0.894381	16.5	0.771687	16.5	0.0326536	16.5	0.0233186				16.5	0.771687	16.5	0.475767	16.5	0.022		82.5	0.747648	165	0.842051	165	0.571432	165	-0.003817
16.6	0.9858	16.6	0.876667	16.6	0.719812	16.6	0.788385	16.6	0.494281		16.6	0.926123	16.6	0.886275	16.6	0.817922	16.6	0.663627	16.6	0.619102		16.6	0.0248	16.6	0.844433	16.6	0.817922	16.6	0.0175872	16.6	0.0277434				16.6	0.817922	16.6	0.507418	16.6	0.066		83	0.749086	166	0.843062	166	0.57375	166	-0.003904
16.7	0.981315	16.7	0.908333	16.7	0.776084	16.7	0.714399	16.7	0.519567		16.7	0.951832	16.7	0.899822	16.7	0.822688	16.7	0.683689	16.7	0.61044		16.7	0.0164	16.7	0.8564	16.7	0.822688	16.7	0.0536388	16.7	0.0100442				16.7	0.822688	16.7	0.531157	16.7	0.028		83.5	0.750357	167	0.843854	167	0.573909	167	-0.003278
16.8	0.947683	16.8	0.8575	16.8	0.696366	16.8	0.752586	16.8	0.498495		16.8	0.985816	16.8	0.878788	16.8	0.830791	16.8	0.645909	16.8	0.617962		16.8	0.0224	16.8	0.871488	16.8	0.830791	16.8	0.0533697	16.8	0.0122566				16.8	0.830791	16.8	0.476756	16.8	0.046		84	0.752409	168	0.844869	168	0.576173	168	-0.00374
16.9	0.941704	16.9	0.85	16.9	0.712778	16.9	0.774065	16.9	0.507526		16.9	0.941194	16.9	0.877362	16.9	0.8551	16.9	0.661803	16.9	0.575564		16.9	0.0684	16.9	0.905307	16.9	0.8551	16.9	0.0851166	16.9	0.0424926				16.9	0.8551	16.9	0.470821	16.9	0.04		84.5	0.75371	169	0.845745	169	0.57572	169	-0.003595
17	0.953662	17	0.835833	17	0.66823	17	0.745426	17	0.498495		17	1.01064	17	0.894831	17	0.858913	17	0.643564	17	0.611124		17	0.1576	17	0.869407	17	0.858913	17	0.0409938	17	0.054292				17	0.858913	17	0.508408	17	0.071		85	0.755051	170	0.846646	170	0.579156	170	-0.003485
17.1	1.01121	17.1	0.880833	17.1	0.73857	17.1	0.762132	17.1	0.526791		17.1	0.981087	17.1	0.896257	17.1	0.848427	17.1	0.678478	17.1	0.612036		17.1	0.0268	17.1	0.863163	17.1	0.848427	17.1	0.0590196	17.1	0.0229499				17.1	0.848427	17.1	0.49456	17.1	0.056		85.5	0.756643	171	0.847258	171	0.580328	171	-0.003508
17.2	0.964126	17.2	0.841667	17.2	0.701055	17.2	0.757359	17.2	0.528597		17.2	0.974882	17.2	0.8959	17.2	0.831268	17.2	0.652684	17.2	0.633235		17.2	0.4136	17.2	0.901145	17.2	0.831268	17.2	0.0512174	17.2	0.0531858				17.2	0.831268	17.2	0.50544	17.2	0.048		86	0.758406	172	0.848175	172	0.582592	172	-0.00382
17.3	0.955157	17.3	0.8875	17.3	0.712778	17.3	0.778839	17.3	0.497291		17.3	0.958038	17.3	0.867736	17.3	0.809342	17.3	0.650599	17.3	0.632779		17.3	0.014	17.3	0.905307	17.3	0.809342	17.3	0.0622481	17.3	0.0668289				17.3	0.809342	17.3	0.499505	17.3	0.051		86.5	0.759561	173	0.84904	173	0.581793	173	-0.003499
17.4	0.958146	17.4	0.925	17.4	0.729191	17.4	0.741448	17.4	0.509332		17.4	0.938534	17.4	0.909447	17.4	0.813632	17.4	0.704534	17.4	0.640529		17.4	0.0492	17.4	0.879813	17.4	0.813632	17.4	0.0229681	17.4	0.00967552				17.4	0.813632	17.4	0.558853	17.4	0.028		87	0.761072	174	0.849993	174	0.586054	174	-0.003465
17.5	0.950673	17.5	0.890833	17.5	0.743259	17.5	0.805887	17.5	0.499699		17.5	0.98818	17.5	0.905882	17.5	0.767398	17.5	0.672746	17.5	0.609072		17.5	0.0224	17.5	0.887617	17.5	0.767398	17.5	0.0474508	17.5	0.02				17.5	0.767398	17.5	0.530168	17.5	0.069		87.5	0.762566	175	0.850721	175	0.585042	175	-0.003588
17.6	0.957399	17.6	0.901667	17.6	0.712778	17.6	0.748608	17.6	0.50873		17.6	0.957151	17.6	0.909447	17.6	0.780267	17.6	0.686295	17.6	0.626168		17.6	0.0228	17.6	0.882414	17.6	0.780267	17.6	0.0455675	17.6	0.0432301				17.6	0.780267	17.6	0.486647	17.6	0.063		88	0.764215	176	0.851765	176	0.587945	176	-0.003985
17.7	0.955157	17.7	0.8525	17.7	0.695193	17.7	0.778043	17.7	0.518964		17.7	0.93292	17.7	0.861319	17.7	0.819828	17.7	0.670662	17.7	0.617278		17.7	0.0384	17.7	0.884495	17.7	0.819828	17.7	0.0625172	17.7	0.0469174				17.7	0.819828	17.7	0.498516	17.7	0.051		88.5	0.765532	177	0.852574	177	0.590689	177	-0.003863
17.8	0.967115	17.8	0.905	17.8	0.644783	17.8	0.757359	17.8	0.521975		17.8	0.94208	17.8	0.887344	17.8	0.790276	17.8	0.670662	17.8	0.625028		17.8	0.0156	17.8	0.918835	17.8	0.790276	17.8	0.048796	17.8	0.0373304				17.8	0.790276	17.8	0.530168	17.8	0.042		89	0.76652	178	0.853417	178	0.58957	178	-0.003386
17.9	0.959641	17.9	0.8625	17.9	0.676436	17.9	0.757359	17.9	0.510536		17.9	0.984634	17.9	0.957932	17.9	0.839371	17.9	0.667014	17.9	0.645316		17.9	0.0276	17.9	0.888658	17.9	0.839371	17.9	0.130316	17.9	0.0402802				17.9	0.839371	17.9	0.530168	17.9	0.028		89.5	0.768231	179	0.853796	179	0.592899	179	-0.003799
18	0.991031	18	0.864167	18	0.759672	18	0.778043	18	0.516556		18	0.926418	18	0.920856	18	0.821735	18	0.630797	18	0.626168		18	0.0248	18	0.863163	18	0.821735	18	0.102066	18	0.0771534				18	0.821735	18	0.496538	18	0.037		90	0.769464	180	0.854991	180	0.593405	180	-0.003519
18.1	0.970852	18.1	0.908333	18.1	0.709261	18.1	0.812251	18.1	0.543046		18.1	0.990248	18.1	0.914082	18.1	0.815539	18.1	0.662324	18.1	0.639845		18.1	0.0396	18.1	0.881374	18.1	0.815539	18.1	0.0539078	18.1	0.0413864				18.1	0.815539	18.1	0.500495	18.1	0.044		90.5	0.771238	181	0.855484	181	0.596628	181	-0.003898
18.2	0.967115	18.2	0.8575	18.2	0.660023	18.2	0.8035	18.2	0.515954		18.2	0.983452	18.2	0.92549	18.2	0.829361	18.2	0.657113	18.2	0.627536		18.2	0.0236	18.2	0.863163	18.2	0.829361	18.2	0.111483	18.2	0.0354867				18.2	0.829361	18.2	0.491592	18.2	0.068		91	0.772616	182	0.856367	182	0.596602	182	-0.003944
18.3	0.940957	18.3	0.898333	18.3	0.716295	18.3	0.79634	18.3	0.513546		18.3	0.971336	18.3	0.88057	18.3	0.817922	18.3	0.701407	18.3	0.612719		18.3	0.0208	18.3	0.878772	18.3	0.817922	18.3	0.067898	18.3	0.0491298				18.3	0.817922	18.3	0.507418	18.3	0.024		91.5	0.774001	183	0.857132	183	0.598173	183	-0.003896
18.4	0.967115	18.4	0.873333	18.4	0.674091	18.4	0.789976	18.4	0.530403		18.4	0.996158	18.4	0.909447	18.4	0.810296	18.4	0.692027	18.4	0.646455		18.4	0.0324	18.4	0.903226	18.4	0.810296	18.4	0.0520245	18.4	0.0690413				18.4	0.810296	18.4	0.476756	18.4	0.041		92	0.7743	184	0.857794	184	0.600836	184	-0.003757
18.5	0.942451	18.5	0.89	18.5	0.749121	18.5	0.799523	18.5	0.520771		18.5	0.968676	18.5	0.920856	18.5	0.840324	18.5	0.668317	18.5	0.628904		18.5	0.0236	18.5	0.908429	18.5	0.840324	18.5	0.0461056	18.5	0.0413864				18.5	0.840324	18.5	0.552918	18.5	0.059		92.5	0.776057	185	0.858937	185	0.60089	185	-0.003709
18.6	0.984305	18.6	0.909167	18.6	0.649472	18.6	0.845664	18.6	0.526791		18.6	0.937352	18.6	0.911586	18.6	0.839847	18.6	0.673267	18.6	0.663551		18.6	0.062	18.6	0.868887	18.6	0.839847	18.6	0.0988377	18.6	0.029587				18.6	0.839847	18.6	0.535114	18.6	0.053		93	0.777443	186	0.85994	186	0.604006	186	-0.003622
18.7	0.960389	18.7	0.905	18.7	0.722157	18.7	0.804296	18.7	0.565322		18.7	0.995863	18.7	0.870945	18.7	0.812202	18.7	0.695675	18.7	0.677912		18.7	0.0572	18.7	0.893861	18.7	0.812202	18.7	0.0703194	18.7	0.0808407				18.7	0.812202	18.7	0.504451	18.7	0.049		93.5	0.778627	187	0.860313	187	0.602141	187	-0.003971
18.8	0.927504	18.8	0.929167	18.8	0.708089	18.8	0.786794	18.8	0.549669		18.8	0.968381	18.8	0.899465	18.8	0.815062	18.8	0.708181	18.8	0.65922		18.8	0.0592	18.8	0.834547	18.8	0.815062	18.8	0.0948021	18.8	0.0129941				18.8	0.815062	18.8	0.542038	18.8	0.036		94	0.779687	188	0.861087	188	0.605497	188	-0.004017
18.9	0.975336	18.9	0.913333	18.9	0.779601	18.9	0.790772	18.9	0.503311		18.9	0.989362	18.9	0.894118	18.9	0.839847	18.9	0.658416	18.9	0.645772		18.9	0.0212	18.9	0.937045	18.9	0.839847	18.9	0.0584815	18.9	0.0812094				18.9	0.839847	18.9	0.506429	18.9	0.063		94.5	0.781447	189	0.862065	189	0.60872	189	-0.003666
19	0.962631	19	0.865833	19	0.774912	19	0.762132	19	0.533414		19	0.987293	19	0.913012	19	0.836034	19	0.661803	19	0.663323		19	0.0168	19	1.17794	19	0.836034	19	0.0383034	19	0.0472861				19	0.836034	19	0.504451	19	0.061		95	0.782768	190	0.862438	190	0.607015	190	-0.003782
19.1	0.937967	19.1	0.89	19.1	0.713951	19.1	0.785998	19.1	0.518362		19.1	0.935284	19.1	0.928342	19.1	0.8551	19.1	0.671183	19.1	0.663323		19.1	0.0288	19.1	0.902706	19.1	0.8551	19.1	0.0883451	19.1	0.0432301				19.1	0.8551	19.1	0.521266	19.1	0.017		95.5	0.783804	191	0.863385	191	0.609679	191	-0.003974
19.2	0.898356	19.2	0.8625	19.2	0.682298	19.2	0.79634	19.2	0.529801		19.2	0.966312	19.2	0.894118	19.2	0.888465	19.2	0.681866	19.2	0.648507		19.2	0.0176	19.2	0.902185	19.2	0.888465	19.2	0.02243	19.2	0.0410177				19.2	0.888465	19.2	0.533136	19.2	0.048		96	0.784627	192	0.864037	192	0.611463	192	-0.004051
19.3	0.914051	19.3	0.966667	19.3	0.791325	19.3	0.79634	19.3	0.550271		19.3	1.01212	19.3	0.865954	19.3	0.832221	19.3	0.698801	19.3	0.640073		19.3	0.01	19.3	0.87565	19.3	0.832221	19.3	0.0738169	19.3	0.0469174				19.3	0.832221	19.3	0.614243	19.3	0.045		96.5	0.786807	193	0.864837	193	0.614766	193	-0.003801
19.4	0.905082	19.4	0.851667	19.4	0.660023	19.4	0.829753	19.4	0.53221		19.4	0.978723	19.4	0.914795	19.4	0.898475	19.4	0.687077	19.4	0.641669		19.4	0.024	19.4	0.855879	19.4	0.898475	19.4	0.0719336	19.4	0.0631416				19.4	0.898475	19.4	0.573689	19.4	0.049		97	0.787788	194	0.865367	194	0.613541	194	-0.003908
19.5	0.96562	19.5	0.885833	19.5	0.771395	19.5	0.8035	19.5	0.567128		19.5	0.962175	19.5	0.902317	19.5	0.851764	19.5	0.682126	19.5	0.683839		19.5	0.0604	19.5	0.866285	19.5	0.851764	19.5	0.0590196	19.5	0.0631416				19.5	0.851764	19.5	0.488625	19.5	0.032		97.5	0.788648	195	0.866203	195	0.615565	195	-0.004127
19.6	0.9858	19.6	0.891667	19.6	0.708089	19.6	0.859189	19.6	0.549067		19.6	1.01773	19.6	0.86025	19.6	0.816015	19.6	0.690724	19.6	0.625484		19.6	0.0248	19.6	0.895421	19.6	0.816015	19.6	0.0512174	19.6	0.0660914				19.6	0.816015	19.6	0.558853	19.6	0.043		98	0.789757	196	0.866695	196	0.616391	196	-0.004264
19.7	0.929746	19.7	0.935833	19.7	0.785463	19.7	0.799523	19.7	0.56472		19.7	1.00148	19.7	0.890196	19.7	0.811725	19.7	0.718864	19.7	0.654434		19.7	0.024	19.7	0.914672	19.7	0.811725	19.7	0.0415319	19.7	0.0494985				19.7	0.811725	19.7	0.487636	19.7	0.025		98.5	0.790919	197	0.867432	197	0.617589	197	-0.003788
19.8	0.955157	19.8	0.8825	19.8	0.701055	19.8	0.84646	19.8	0.58519		19.8	0.95065	19.8	0.875936	19.8	0.850334	19.8	0.677957	19.8	0.655117		19.8	0.0852	19.8	0.896982	19.8	0.850334	19.8	0.0611719	19.8	0.054292				19.8	0.850334	19.8	0.560831	19.8	0.019		99	0.792022	198	0.868315	198	0.61972	198	-0.003811
19.9	0.957399	19.9	0.878333	19.9	0.756155	19.9	0.848846	19.9	0.611078		19.9	1.03162	19.9	0.940107	19.9	0.845567	19.9	0.694633	19.9	0.651698		19.9	0.082	19.9	0.915713	19.9	0.845567	19.9	0.0278108	19.9	0.0432301				19.9	0.845567	19.9	0.545005	19.9	0.038		99.5	0.793847	199	0.869094	199	0.621025	199	-0.004192
20	0.924514	20	0.9275	20	0.757327	20	0.813047	20	0.553883		20	0.969267	20	0.905526	20	0.890372	20	0.702449	20	0.679964		20	0.042	20	0.874089	20	0.890372	20	0.0138207	20	0.0590855				20	0.890372	20	0.559842	20	0.052		100	0.79463	200	0.869394	200	0.621797	200	-0.00413
20.1	0.977578	20.1	0.908333	20.1	0.758499	20.1	0.808274	20.1	0.562312		20.1	1.01507	20.1	0.913725	20.1	0.888465	20.1	0.691245	20.1	0.635058		20.1	0.0236	20.1	0.905307	20.1	0.888465	20.1	0.0452985	20.1	0.0358555				20.1	0.888465	20.1	0.556874	20.1	0.052		100.5	0.79585	201	0.870237	201	0.621105	201	-0.004265
20.2	1.00897	20.2	0.93	20.2	0.763189	20.2	0.852029	20.2	0.542444		20.2	1.02541	20.2	0.898396	20.2	0.897998	20.2	0.720948	20.2	0.648507		20.2	0.06	20.2	0.912591	20.2	0.897998	20.2	0.103411	20.2	0.0461799				20.2	0.897998	20.2	0.566766	20.2	0.071		101	0.797083	202	0.870701	202	0.625686	202	-0.004055
20.3	0.985052	20.3	0.875833	20.3	0.749121	20.3	0.815434	20.3	0.603853		20.3	1.02275	20.3	0.91943	20.3	0.883699	20.3	0.717822	20.3	0.676772		20.3	0.0332	20.3	0.968262	20.3	0.883699	20.3	0.0496032	20.3	0.0671976				20.3	0.883699	20.3	0.492582	20.3	0.045		101.5	0.797795	203	0.871481	203	0.627337	203	-0.004194
20.4	0.994768	20.4	0.8625	20.4	0.747948	20.4	0.816229	20.4	0.570138		20.4	0.936761	20.4	0.927273	20.4	0.842231	20.4	0.689943	20.4	0.667426		20.4	0.0352	20.4	0.888137	20.4	0.842231	20.4	0.0700503	20.4	0.0336431				20.4	0.842231	20.4	0.556874	20.4	0.027		102	0.799453	204	0.871966	204	0.626165	204	-0.004198
20.5	0.934978	20.5	0.971667	20.5	0.720985	20.5	0.790772	20.5	0.535822		20.5	1.00561	20.5	0.91836	20.5	0.825071	20.5	0.665711	20.5	0.675177		20.5	0.0344	20.5	0.949011	20.5	0.825071	20.5	0.0996449	20.5	0.0222124				20.5	0.825071	20.5	0.508408	20.5	0.04		102.5	0.800722	205	0.873012	205	0.628562	205	-0.004287
20.6	0.958146	20.6	0.9225	20.6	0.783118	20.6	0.819411	20.6	0.539434		20.6	1.0263	20.6	0.897683	20.6	0.835081	20.6	0.71209	20.6	0.670846		20.6	0.0272	20.6	0.900104	20.6	0.835081	20.6	0.0619791	20.6	0.0683038				20.6	0.835081	20.6	0.544016	20.6	0.031		103	0.801458	206	0.873322	206	0.631439	206	-0.004018
20.7	0.913303	20.7	0.909167	20.7	0.730363	20.7	0.813842	20.7	0.531607		20.7	0.96247	20.7	0.935829	20.7	0.86654	20.7	0.667535	20.7	0.633918		20.7	0.0196	20.7	0.917794	20.7	0.86654	20.7	0.0773144	20.7	0.0218437				20.7	0.86654	20.7	0.485658	20.7	0.054		103.5	0.802454	207	0.874177	207	0.630294	207	-0.004144
20.8	0.967115	20.8	0.95	20.8	0.709261	20.8	0.75179	20.8	0.599639		20.8	0.958333	20.8	0.926916	20.8	0.888942	20.8	0.680302	20.8	0.657397		20.8	0.0288	20.8	0.925598	20.8	0.888942	20.8	0.101528	20.8	0.0590855				20.8	0.888942	20.8	0.613254	20.8	0.055		104	0.80403	208	0.874555	208	0.631572	208	-0.004087
20.9	0.982063	20.9	0.900833	20.9	0.780774	20.9	0.870326	20.9	0.592414		20.9	0.923168	20.9	0.938681	20.9	0.889418	20.9	0.715737	20.9	0.682015		20.9	0.0156	20.9	0.903746	20.9	0.889418	20.9	0.048527	20.9	0.0638791				20.9	0.889418	20.9	0.481701	20.9	0.044		104.5	0.805213	209	0.875513	209	0.634981	209	-0.004009
21	0.997758	21	0.951667	21	0.756155	21	0.808274	21	0.601445		21	1.02926	21	0.926203	21	0.840324	21	0.70297	21	0.661956		21	0.0716	21	0.861082	21	0.840324	21	0.0283489	21	0.0550295				21	0.840324	21	0.559842	21	0.032		105	0.805892	210	0.875764	210	0.635434	210	-0.00404
21.1	0.953662	21.1	0.930833	21.1	0.736225	21.1	0.789976	21.1	0.522577		21.1	0.995567	21.1	0.934046	21.1	0.892278	21.1	0.707921	21.1	0.673809		21.1	0.0244	21.1	0.921436	21.1	0.892278	21.1	0.0662837	21.1	0.0517109				21.1	0.892278	21.1	0.515331	21.1	0.063		105.5	0.807055	211	0.876348	211	0.636552	211	-0.004044
21.2	0.967862	21.2	0.8875	21.2	0.759672	21.2	0.805887	21.2	0.562914		21.2	0.940307	21.2	0.922995	21.2	0.901811	21.2	0.708442	21.2	0.668566		21.2	0.0796	21.2	0.904266	21.2	0.901811	21.2	0.042339	21.2	0.0594543				21.2	0.901811	21.2	0.545005	21.2	0.056		106	0.807719	212	0.877132	212	0.637059	212	-0.004215
21.3	0.952167	21.3	0.993333	21.3	0.742087	21.3	0.825776	21.3	0.61469		21.3	1	21.3	0.957932	21.3	0.915157	21.3	0.723814	21.3	0.649875		21.3	0.024	21.3	0.933923	21.3	0.915157	21.3	0.0455675	21.3	0.0738348				21.3	0.915157	21.3	0.579624	21.3	0.032		106.5	0.809072	213	0.878021	213	0.63839	213	-0.004227
21.4	0.955904	21.4	0.930833	21.4	0.800703	21.4	0.8393	21.4	0.562914		21.4	0.993794	21.4	0.918004	21.4	0.917064	21.4	0.672225	21.4	0.676316		21.4	0.0236	21.4	0.912591	21.4	0.917064	21.4	0.0579434	21.4	0.0605605				21.4	0.917064	21.4	0.536103	21.4	0.033		107	0.80997	214	0.878673	214	0.638683	214	-0.004002
21.5	0.977578	21.5	0.8975	21.5	0.766706	21.5	0.809865	21.5	0.561108		21.5	0.984929	21.5	0.952585	21.5	0.862726	21.5	0.699062	21.5	0.680419		21.5	0.028	21.5	0.916233	21.5	0.862726	21.5	0.102604	21.5	0.0373304				21.5	0.862726	21.5	0.552918	21.5	0.062		107.5	0.811204	215	0.87892	215	0.640494	215	-0.003979
21.6	0.992526	21.6	0.87	21.6	0.735053	21.6	0.843278	21.6	0.612282		21.6	1.02039	21.6	0.887344	21.6	0.857007	21.6	0.687077	21.6	0.67814		21.6	0.0168	21.6	0.958377	21.6	0.857007	21.6	0.074624	21.6	0.0627729				21.6	0.857007	21.6	0.508408	21.6	0.038		108	0.811895	216	0.879623	216	0.642785	216	-0.004012
21.7	0.923767	21.7	0.938333	21.7	0.736225	21.7	0.874304	21.7	0.559904		21.7	0.954196	21.7	0.900891	21.7	0.918494	21.7	0.724857	21.7	0.692729		21.7	0.0272	21.7	0.9641	21.7	0.918494	21.7	0.0735478	21.7	0.0753097				21.7	0.918494	21.7	0.493571	21.7	0.071		108.5	0.813185	217	0.880151	217	0.643584	217	-0.004276
21.8	0.949178	21.8	0.964167	21.8	0.811254	21.8	0.83214	21.8	0.628537		21.8	0.9474	21.8	0.953654	21.8	0.883699	21.8	0.697499	21.8	0.708001		21.8	0.028	21.8	0.932882	21.8	0.883699	21.8	0.0762383	21.8	0.0797345				21.8	0.883699	21.8	0.552918	21.8	0.046		109	0.814515	218	0.880593	218	0.645395	218	-0.004394
21.9	0.976831	21.9	0.915	21.9	0.759672	21.9	0.821002	21.9	0.575557		21.9	0.946217	21.9	0.906952	21.9	0.926597	21.9	0.709484	21.9	0.669706		21.9	0.0328	21.9	0.912071	21.9	0.926597	21.9	0.0805429	21.9	0.0823156				21.9	0.926597	21.9	0.520277	21.9	0.052		109.5	0.815426	219	0.881202	219	0.644969	219	-0.004332
22	1	22	0.8425	22	0.846424	22	0.833731	22	0.549067		22	0.964835	22	0.899109	22	0.901811	22	0.686034	22	0.684978		22	0.02	22	0.961498	22	0.901811	22	0.0361511	22	0.0786283				22	0.901811	22	0.546983	22	0.05		110	0.816635	220	0.881644	220	0.645315	220	-0.00422
22.1	1.00448	22.1	0.883333	22.1	0.772567	22.1	0.875895	22.1	0.6177		22.1	1.06235	22.1	0.938681	22.1	0.875119	22.1	0.691506	22.1	0.692956		22.1	0.0204	22.1	0.94589	22.1	0.875119	22.1	0.0740859	22.1	0.0329056				22.1	0.875119	22.1	0.51731	22.1	0.044		110.5	0.817728	221	0.882395	221	0.649177	221	-0.004138
22.2	0.952167	22.2	0.953333	22.2	0.798359	22.2	0.862371	22.2	0.569536		22.2	0.966017	22.2	0.922282	22.2	0.886082	22.2	0.733194	22.2	0.680191		22.2	0.0292	22.2	0.904787	22.2	0.886082	22.2	0.0861928	22.2	0.0568732				22.2	0.886082	22.2	0.575668	22.2	0.056		111	0.818206	222	0.883172	222	0.652293	222	-0.004418
22.3	0.930493	22.3	0.908333	22.3	0.790152	22.3	0.8035	22.3	0.602047		22.3	0.962766	22.3	0.971836	22.3	0.811725	22.3	0.752215	22.3	0.70253		22.3	0.022	22.3	0.92924	22.3	0.811725	22.3	0.0826953	22.3	0.0435988				22.3	0.811725	22.3	0.538081	22.3	0.056		111.5	0.819256	223	0.883538	223	0.650562	223	-0.00467
22.4	0.946188	22.4	0.874167	22.4	0.732708	22.4	0.828162	22.4	0.619506		22.4	0.982565	22.4	0.908734	22.4	0.916587	22.4	0.733194	22.4	0.704354		22.4	0.0172	22.4	0.934964	22.4	0.916587	22.4	0.055253	22.4	0.0506047				22.4	0.916587	22.4	0.559842	22.4	0.041		112	0.819669	224	0.884023	224	0.651334	224	-0.004167
22.5	0.999253	22.5	0.930833	22.5	0.745604	22.5	0.798727	22.5	0.604455		22.5	0.9737	22.5	0.962567	22.5	0.907054	22.5	0.700365	22.5	0.695236		22.5	0.022	22.5	0.914152	22.5	0.907054	22.5	0.087269	22.5	0.0686726				22.5	0.907054	22.5	0.565776	22.5	0.065		112.5	0.821472	225	0.884386	225	0.653625	225	-0.004471
22.6	1.00673	22.6	0.9375	22.6	0.776084	22.6	0.857597	22.6	0.572547		22.6	1.03664	22.6	0.975045	22.6	0.86368	22.6	0.727202	22.6	0.679508		22.6	0.0192	22.6	0.932362	22.6	0.86368	22.6	0.0956092	22.6	0.0476549				22.6	0.86368	22.6	0.608309	22.6	0.036		113	0.821889	226	0.885254	226	0.653705	226	-0.004374
22.7	1.03288	22.7	0.888333	22.7	0.758499	22.7	0.858393	22.7	0.579771		22.7	0.977541	22.7	0.910517	22.7	0.941849	22.7	0.741532	22.7	0.658081		22.7	0.0288	22.7	0.98283	22.7	0.941849	22.7	0.0294251	22.7	0.0594543				22.7	0.941849	22.7	0.580613	22.7	0.047		113.5	0.823059	227	0.885711	227	0.655676	227	-0.004166
22.8	1.02616	22.8	0.986667	22.8	0.752638	22.8	0.836118	22.8	0.588802		22.8	0.998522	22.8	0.923351	22.8	0.922784	22.8	0.737624	22.8	0.69364		22.8	0.0288	22.8	0.89282	22.8	0.922784	22.8	0.0267346	22.8	0.074941				22.8	0.922784	22.8	0.531157	22.8	0.057		114	0.824583	228	0.886432	228	0.657327	228	-0.004128
22.9	0.995516	22.9	0.923333	22.9	0.730363	22.9	0.875895	22.9	0.623119		22.9	0.940307	22.9	0.927629	22.9	0.900858	22.9	0.744659	22.9	0.7137		22.9	0.0548	22.9	0.890739	22.9	0.900858	22.9	0.0864618	22.9	0.0664602				22.9	0.900858	22.9	0.579624	22.9	0.049		114.5	0.82465	229	0.88647	229	0.65786	229	-0.004225
23	1.00149	23	1.01833	23	0.80422	23	0.823389	23	0.609874		23	1.03251	23	0.898396	23	0.933746	23	0.714435	23	0.705721		23	0.0284	23	0.918314	23	0.933746	23	0.042339	23	0.0513422				23	0.933746	23	0.499505	23	0.06		115	0.82603	230	0.887186	230	0.658206	230	-0.004429
23.1	0.98281	23.1	0.8875	23.1	0.784291	23.1	0.864757	23.1	0.570741		23.1	0.992908	23.1	0.918004	23.1	0.922784	23.1	0.74075	23.1	0.711876		23.1	0.0172	23.1	0.887617	23.1	0.922784	23.1	0.0531007	23.1	0.0789971				23.1	0.922784	23.1	0.564787	23.1	0.048		115.5	0.826681	231	0.887346	231	0.661668	231	-0.004605
23.2	0.94843	23.2	0.930833	23.2	0.779601	23.2	0.79634	23.2	0.627935		23.2	0.947695	23.2	0.941889	23.2	0.890372	23.2	0.75951	23.2	0.694324		23.2	0.1084	23.2	0.924037	23.2	0.890372	23.2	0.0571363	23.2	0.0454425				23.2	0.890372	23.2	0.524233	23.2	0.058		116	0.827115	232	0.888234	232	0.660523	232	-0.004078
23.3	0.972347	23.3	0.975833	23.3	0.76905	23.3	0.877486	23.3	0.591812		23.3	0.980496	23.3	0.923351	23.3	0.901811	23.3	0.732673	23.3	0.68817		23.3	0.0212	23.3	0.925598	23.3	0.901811	23.3	0.0781216	23.3	0.0889528				23.3	0.901811	23.3	0.563798	23.3	0.073		116.5	0.828607	233	0.888854	233	0.662201	233	-0.0044
23.4	0.984305	23.4	1.01333	23.4	0.780774	23.4	0.792363	23.4	0.658037		23.4	0.958924	23.4	0.937255	23.4	0.891802	23.4	0.733194	23.4	0.718486		23.4	0.02	23.4	0.965661	23.4	0.891802	23.4	0.0431462	23.4	0.100752				23.4	0.891802	23.4	0.581602	23.4	0.051		117	0.828983	234	0.889542	234	0.663453	234	-0.004453
23.5	1.00374	23.5	0.931667	23.5	0.80422	23.5	0.86078	23.5	0.600241		23.5	1.00709	23.5	0.975401	23.5	0.928503	23.5	0.715477	23.5	0.704582		23.5	0.0736	23.5	0.904266	23.5	0.928503	23.5	0.0673599	23.5	0.0539233				23.5	0.928503	23.5	0.625124	23.5	0.038		117.5	0.830284	235	0.89005	235	0.663266	235	-0.004377
23.6	0.970105	23.6	0.941667	23.6	0.805393	23.6	0.85362	23.6	0.602649		23.6	0.935284	23.6	0.929768	23.6	0.927073	23.6	0.723554	23.6	0.697743		23.6	0.0468	23.6	0.872008	23.6	0.927073	23.6	0.12359	23.6	0.112183				23.6	0.927073	23.6	0.554896	23.6	0.026		118	0.831047	236	0.890423	236	0.66609	236	-0.004613
23.7	0.973842	23.7	0.990833	23.7	0.774912	23.7	0.858393	23.7	0.633353		23.7	0.964243	23.7	0.947594	23.7	0.959009	23.7	0.754299	23.7	0.689309		23.7	0.0588	23.7	0.952133	23.7	0.959009	23.7	0.113097	23.7	0.094115				23.7	0.959009	23.7	0.58457	23.7	0.053		118.5	0.831693	237	0.890987	237	0.666223	237	-0.004608
23.8	1.00523	23.8	0.965	23.8	0.774912	23.8	0.84646	23.8	0.599037		23.8	0.96513	23.8	0.927273	23.8	0.908961	23.8	0.751172	23.8	0.700935		23.8	0.0772	23.8	0.916233	23.8	0.908961	23.8	0.0861928	23.8	0.055767				23.8	0.908961	23.8	0.578635	23.8	0.052		119	0.833055	238	0.89137	238	0.667475	238	-0.004411
23.9	0.943946	23.9	0.903333	23.9	0.895662	23.9	0.86078	23.9	0.650211		23.9	1.03044	23.9	0.934403	23.9	0.926597	23.9	0.74049	23.9	0.689993		23.9	0.0268	23.9	0.935484	23.9	0.926597	23.9	0.150225	23.9	0.0745723				23.9	0.926597	23.9	0.586548	23.9	0.063		119.5	0.833504	239	0.891936	239	0.668593	239	-0.005001
24	0.961883	24	0.9125	24	0.80422	24	0.86078	24	0.652017		24	0.995567	24	0.917291	24	0.895615	24	0.758989	24	0.687486		24	0.0264	24	0.927159	24	0.895615	24	0.125742	24	0.0443363				24	0.895615	24	0.535114	24	0.033		120	0.834227	240	0.892302	240	0.669419	240	-0.004461
24.1	1.01345	24.1	0.96	24.1	0.793669	24.1	0.93397	24.1	0.652619		24.1	1.04048	24.1	0.946524	24.1	0.954242	24.1	0.720167	24.1	0.696832		24.1	0.016	24.1	0.920395	24.1	0.954242	24.1	0.0861928	24.1	0.0893215				24.1	0.954242	24.1	0.559842	24.1	0.021		120.5	0.835914	241	0.892919	241	0.671976	241	-0.004608
24.2	0.976084	24.2	0.935833	24.2	0.837046	24.2	0.85362	24.2	0.653823		24.2	0.984043	24.2	0.921569	24.2	0.885605	24.2	0.733976	24.2	0.723729		24.2	0.0328	24.2	0.909469	24.2	0.885605	24.2	0.0404558	24.2	0.0978024				24.2	0.885605	24.2	0.596439	24.2	0.048		121	0.837136	242	0.893226	242	0.673014	242	-0.004664
24.3	1.05082	24.3	0.956667	24.3	0.814771	24.3	0.813842	24.3	0.596629		24.3	0.991726	24.3	0.946168	24.3	0.945186	24.3	0.725899	24.3	0.726693		24.3	0.0256	24.3	0.912071	24.3	0.945186	24.3	0.0557911	24.3	0.0660914				24.3	0.945186	24.3	0.559842	24.3	0.03		121.5	0.837595	243	0.893772	243	0.671869	243	-0.004269
24.4	0.991779	24.4	0.920833	24.4	0.774912	24.4	0.843278	24.4	0.607465		24.4	0.971927	24.4	0.950802	24.4	0.941849	24.4	0.743356	24.4	0.720082		24.4	0.0288	24.4	0.923517	24.4	0.941849	24.4	0.0428771	24.4	0.0520796				24.4	0.941849	24.4	0.576657	24.4	0.052		122	0.838454	244	0.894198	244	0.673307	244	-0.004183
24.5	1.03139	24.5	0.875	24.5	0.83939	24.5	0.896579	24.5	0.594822		24.5	0.978132	24.5	0.949376	24.5	0.900858	24.5	0.749349	24.5	0.715979		24.5	0.0256	24.5	0.947971	24.5	0.900858	24.5	0.0512174	24.5	0.0594543				24.5	0.900858	24.5	0.600396	24.5	0.033		122.5	0.838809	245	0.894635	245	0.675731	245	-0.004845
24.6	0.979073	24.6	0.9775	24.6	0.751465	24.6	0.84646	24.6	0.671884		24.6	0.975473	24.6	0.93369	24.6	0.893708	24.6	0.724857	24.6	0.702302		24.6	0.0104	24.6	0.919875	24.6	0.893708	24.6	0.0622481	24.6	0.0716224				24.6	0.893708	24.6	0.567755	24.6	0.047		123	0.840283	246	0.895137	246	0.676557	246	-0.004571
24.7	0.935725	24.7	0.929167	24.7	0.820633	24.7	0.872713	24.7	0.639374		24.7	1.00443	24.7	0.958289	24.7	0.935653	24.7	0.777749	24.7	0.727604		24.7	0.0272	24.7	0.954214	24.7	0.935653	24.7	0.0697813	24.7	0.0583481				24.7	0.935653	24.7	0.576657	24.7	0.048		123.5	0.840459	247	0.895668	247	0.674879	247	-0.00482
24.8	0.977578	24.8	0.915833	24.8	0.913247	24.8	0.877486	24.8	0.536424		24.8	0.974586	24.8	0.978253	24.8	0.947092	24.8	0.75456	24.8	0.725097		24.8	0.0396	24.8	0.908429	24.8	0.947092	24.8	0.0496032	24.8	0.0778909				24.8	0.947092	24.8	0.566766	24.8	0.037		124	0.841255	248	0.896092	248	0.677755	248	-0.004675
24.9	0.992526	24.9	0.970833	24.9	0.744431	24.9	0.828162	24.9	0.600241		24.9	1.00325	24.9	0.934403	24.9	0.900381	24.9	0.751954	24.9	0.702758		24.9	0.0816	24.9	0.937045	24.9	0.900381	24.9	0.0767763	24.9	0.0612979				24.9	0.900381	24.9	0.614243	24.9	0.056		124.5	0.842817	249	0.896582	249	0.678901	249	-0.004568
25	1.00822	25	0.9325	25	0.885111	25	0.827367	25	0.607465		25	0.968381	25	0.946524	25	0.904671	25	0.749088	25	0.716663		25	0.042	25	0.994797	25	0.904671	25	0.0536388	25	0.0856342				25	0.904671	25	0.607319	25	0.043		125	0.842737	250	0.896925	250	0.682549	250	-0.004763
25.1	0.971599	25.1	0.9675	25.1	0.777257	25.1	0.856802	25.1	0.623721		25.1	1.03132	25.1	0.942246	25.1	0.925167	25.1	0.748567	25.1	0.726693		25.1	0.0244	25.1	0.951613	25.1	0.925167	25.1	0.0372273	25.1	0.0638791				25.1	0.925167	25.1	0.573689	25.1	0.055		125.5	0.8441	251	0.89743	251	0.684707	251	-0.004354
25.2	0.943946	25.2	0.939167	25.2	0.803048	25.2	0.813047	25.2	0.63516		25.2	1.00177	25.2	0.920143	25.2	0.939943	25.2	0.747785	25.2	0.711648		25.2	0.0248	25.2	0.925078	25.2	0.939943	25.2	0.0974925	25.2	0.0660914				25.2	0.939943	25.2	0.602374	25.2	0.039		126	0.84464	252	0.897889	252	0.681591	252	-0.004636
25.3	0.973842	25.3	0.926667	25.3	0.84408	25.3	0.840095	25.3	0.650813		25.3	1.00355	25.3	0.890553	25.3	0.917064	25.3	0.77853	25.3	0.744244		25.3	0.0272	25.3	0.926639	25.3	0.917064	25.3	0.048796	25.3	0.0539233				25.3	0.917064	25.3	0.59545	25.3	0.056		126.5	0.845571	253	0.89828	253	0.686678	253	-0.004804
25.4	1.02691	25.4	0.97	25.4	0.754982	25.4	0.903739	25.4	0.662252		25.4	1.01389	25.4	0.93975	25.4	0.93613	25.4	0.749349	25.4	0.709597		25.4	0.0236	25.4	0.894901	25.4	0.93613	25.4	0.0800048	25.4	0.0491298				25.4	0.93613	25.4	0.636004	25.4	0.052		127	0.846172	254	0.89889	254	0.685932	254	-0.004445
25.5	0.935725	25.5	0.9225	25.5	0.780774	25.5	0.858393	25.5	0.638772		25.5	1.02275	25.5	0.92549	25.5	0.906101	25.5	0.733976	25.5	0.701163		25.5	0.0248	25.5	0.940166	25.5	0.906101	25.5	0.110945	25.5	0.0616667				25.5	0.906101	25.5	0.59545	25.5	0.04		127.5	0.846999	255	0.899212	255	0.685426	255	-0.004912
25.6	0.976831	25.6	1.00083	25.6	0.811254	25.6	0.875099	25.6	0.601445		25.6	1.0003	25.6	0.939394	25.6	0.962822	25.6	0.755862	25.6	0.73034		25.6	0.0292	25.6	0.945369	25.6	0.962822	25.6	0.0722026	25.6	0.0664602				25.6	0.962822	25.6	0.603363	25.6	0.041		128	0.847384	256	0.899781	256	0.690327	256	-0.00459
25.7	1.00897	25.7	0.984167	25.7	0.787808	25.7	0.852824	25.7	0.641782		25.7	1.03369	25.7	0.946881	25.7	0.948999	25.7	0.735018	25.7	0.741965		25.7	0.0612	25.7	0.925598	25.7	0.948999	25.7	0.0977616	25.7	0.0506047				25.7	0.948999	25.7	0.5727	25.7	0.063		128.5	0.848543	257	0.899956	257	0.688462	257	-0.004358
25.8	0.911061	25.8	0.959167	25.8	0.881594	25.8	0.844073	25.8	0.639976		25.8	0.969858	25.8	0.937968	25.8	0.947569	25.8	0.752736	25.8	0.733987		25.8	0.0212	25.8	0.937565	25.8	0.947569	25.8	0.0797358	25.8	0.0609292				25.8	0.947569	25.8	0.59545	25.8	0.057		129	0.849463	258	0.900695	258	0.689954	258	-0.004904
25.9	0.991031	25.9	0.963333	25.9	0.764361	25.9	0.873508	25.9	0.656833		25.9	0.964835	25.9	0.942246	25.9	0.913727	25.9	0.705836	25.9	0.720538		25.9	0.042	25.9	0.847555	25.9	0.913727	25.9	0.151301	25.9	0.0933776				25.9	0.913727	25.9	0.589515	25.9	0.035		129.5	0.849967	259	0.901088	259	0.69038	259	-0.004483
26	0.979821	26	0.92	26	0.812427	26	0.834527	26	0.655027		26	0.984043	26	0.998217	26	0.945186	26	0.759771	26	0.704582		26	0.0436	26	1.01301	26	0.945186	26	0.0404558	26	0.0587168				26	0.945186	26	0.589515	26	0.064		130	0.851065	260	0.901261	260	0.692297	260	-0.005148
26.1	0.98281	26.1	0.963333	26.1	0.820633	26.1	0.890215	26.1	0.640578		26.1	1.01655	26.1	0.916578	26.1	0.959009	26.1	0.745961	26.1	0.72692		26.1	0.022	26.1	0.939126	26.1	0.959009	26.1	0.0173182	26.1	0.0609292				26.1	0.959009	26.1	0.608309	26.1	0.046		130.5	0.85166	261	0.902066	261	0.691898	261	-0.00496
26.2	0.976084	26.2	0.961667	26.2	0.791325	26.2	0.903739	26.2	0.586996		26.2	0.984929	26.2	0.954011	26.2	0.940419	26.2	0.735279	26.2	0.759061		26.2	0.016	26.2	0.968783	26.2	0.940419	26.2	0.0275418	26.2	0.0727286				26.2	0.940419	26.2	0.582591	26.2	0.053		131	0.852065	262	0.902249	262	0.692644	262	-0.004972
26.3	0.959641	26.3	0.958333	26.3	0.827667	26.3	0.879077	26.3	0.648405		26.3	1.05437	26.3	0.957576	26.3	1.01049	26.3	0.735279	26.3	0.733303		26.3	0.044	26.3	0.962539	26.3	1.01049	26.3	0.0665528	26.3	0.0808407				26.3	1.01049	26.3	0.5727	26.3	0.072		131.5	0.853084	263	0.902528	263	0.695973	263	-0.004774
26.4	0.991031	26.4	1.00333	26.4	0.940211	26.4	0.892601	26.4	0.683925		26.4	1.00236	26.4	0.91943	26.4	0.949952	26.4	0.77853	26.4	0.743788		26.4	0.0284	26.4	0.913632	26.4	0.949952	26.4	0.0442223	26.4	0.0756785				26.4	0.949952	26.4	0.613254	26.4	0.045		132	0.853852	264	0.903051	264	0.69568	264	-0.004628
26.5	0.978326	26.5	1.01	26.5	0.759672	26.5	0.875099	26.5	0.6177		26.5	0.996158	26.5	0.945098	26.5	0.960439	26.5	0.743616	26.5	0.749715		26.5	0.0172	26.5	0.952653	26.5	0.960439	26.5	0.0374963	26.5	0.0756785				26.5	0.960439	26.5	0.630069	26.5	0.066		132.5	0.854057	265	0.903686	265	0.697118	265	-0.0046
26.6	1.0157	26.6	0.91	26.6	0.835873	26.6	0.85362	26.6	0.61168		26.6	0.988475	26.6	0.966132	26.6	0.933746	26.6	0.776707	26.6	0.750855		26.6	0.0756	26.6	0.933923	26.6	0.933746	26.6	0.0490651	26.6	0.0716224				26.6	0.933746	26.6	0.580613	26.6	0.03		133	0.854815	266	0.904178	266	0.696213	266	-0.005327
26.7	0.982063	26.7	0.983333	26.7	0.838218	26.7	0.946698	26.7	0.631547		26.7	0.999409	26.7	0.922995	26.7	0.956625	26.7	0.756905	26.7	0.733987		26.7	0.0224	26.7	0.894901	26.7	0.956625	26.7	0.0525626	26.7	0.0815782				26.7	0.956625	26.7	0.557864	26.7	0.056		133.5	0.855889	267	0.904336	267	0.698796	267	-0.004769
26.8	0.974589	26.8	0.9575	26.8	0.778429	26.8	0.888624	26.8	0.655027		26.8	1.02335	26.8	0.935472	26.8	0.927073	26.8	0.758989	26.8	0.731479		26.8	0.0308	26.8	0.926119	26.8	0.927073	26.8	0.0821572	26.8	0.0627729				26.8	0.927073	26.8	0.616222	26.8	0.031		134	0.856868	268	0.904833	268	0.700101	268	-0.004916
26.9	0.964873	26.9	1.02417	26.9	0.856975	26.9	0.898966	26.9	0.658037		26.9	0.973995	26.9	0.948307	26.9	0.953289	26.9	0.773059	26.9	0.722817		26.9	0.0228	26.9	0.936004	26.9	0.953289	26.9	0.048258	26.9	0.094115				26.9	0.953289	26.9	0.5727	26.9	0.05		134.5	0.857215	269	0.905039	269	0.700234	269	-0.005054
27	1.0142	27	1.03833	27	0.765533	27	0.867144	27	0.656231		27	1.0461	27	0.922995	27	0.948999	27	0.750391	27	0.731479		27	0.0316	27	0.942768	27	0.948999	27	0.0469127	27	0.114027				27	0.948999	27	0.610287	27	0.023		135	0.858564	270	0.905262	270	0.700607	270	-0.005108
27.1	0.957399	27.1	0.919167	27.1	0.837046	27.1	0.805091	27.1	0.627333		27.1	1.01418	27.1	0.95508	27.1	0.950429	27.1	0.770714	27.1	0.735582		27.1	0.026	27.1	0.933403	27.1	0.950429	27.1	0.0342678	27.1	0.070885				27.1	0.950429	27.1	0.590504	27.1	0.098		135.5	0.858985	271	0.905643	271	0.701912	271	-0.005009
27.2	0.984305	27.2	0.9675	27.2	0.786635	27.2	0.904535	27.2	0.686936		27.2	0.946809	27.2	0.954724	27.2	0.925167	27.2	0.768108	27.2	0.734671		27.2	0.0564	27.2	0.931842	27.2	0.925167	27.2	0.140001	27.2	0.050236				27.2	0.925167	27.2	0.588526	27.2	0.044		136	0.859165	272	0.906156	272	0.703644	272	-0.004806
27.3	1.03737	27.3	1	27.3	0.756155	27.3	0.863962	27.3	0.686936		27.3	1.01891	27.3	0.977897	27.3	0.951859	27.3	0.73606	27.3	0.713472		27.3	0.0464	27.3	0.950572	27.3	0.951859	27.3	0.0948021	27.3	0.0786283				27.3	0.951859	27.3	0.64095	27.3	0.06		136.5	0.860321	273	0.906481	273	0.704016	273	-0.004969
27.4	1.00523	27.4	0.918333	27.4	0.757327	27.4	0.880668	27.4	0.674895		27.4	1.00414	27.4	0.981462	27.4	0.958055	27.4	0.768629	27.4	0.755414		27.4	0.0632	27.4	0.902185	27.4	0.958055	27.4	0.0818881	27.4	0.0590855				27.4	0.958055	27.4	0.625124	27.4	0.047		137	0.86058	274	0.906813	274	0.704762	274	-0.005022
27.5	1.00075	27.5	1.01417	27.5	0.806565	27.5	0.864757	27.5	0.609874		27.5	0.968085	27.5	0.926916	27.5	0.919447	27.5	0.759771	27.5	0.756098		27.5	0.0168	27.5	0.920395	27.5	0.919447	27.5	0.0977616	27.5	0.0848968				27.5	0.919447	27.5	0.623145	27.5	0.036		137.5	0.86242	275	0.907415	275	0.70644	275	-0.004954
27.6	0.986547	27.6	0.9825	27.6	0.893318	27.6	0.903739	27.6	0.645996		27.6	1.03487	27.6	0.93369	27.6	0.941849	27.6	0.751172	27.6	0.742877		27.6	0.0456	27.6	0.931842	27.6	0.941849	27.6	0.074624	27.6	0.100015				27.6	0.941849	27.6	0.623145	27.6	0.057		138	0.862766	276	0.907986	276	0.707212	276	-0.004739
27.7	1.03513	27.7	0.915	27.7	0.887456	27.7	0.893397	27.7	0.606261		27.7	1.01625	27.7	0.958645	27.7	0.948522	27.7	0.724336	27.7	0.770686		27.7	0.036	27.7	0.905827	27.7	0.948522	27.7	0.0525626	27.7	0.0786283				27.7	0.948522	27.7	0.630069	27.7	0.058		138.5	0.863136	277	0.908012	277	0.709183	277	-0.004919
27.8	0.997758	27.8	1.01	27.8	0.820633	27.8	0.870326	27.8	0.668874		27.8	1.01862	27.8	0.993583	27.8	0.951382	27.8	0.751954	27.8	0.734443		27.8	0.026	27.8	0.979709	27.8	0.951382	27.8	0.0565982	27.8	0.0546608				27.8	0.951382	27.8	0.612265	27.8	0.048		139	0.863185	278	0.908509	278	0.710302	278	-0.005307
27.9	0.98281	27.9	1.04417	27.9	0.777257	27.9	0.867144	27.9	0.638772		27.9	0.972518	27.9	0.961854	27.9	0.969971	27.9	0.761855	27.9	0.760656		27.9	0.0672	27.9	0.949011	27.9	0.969971	27.9	0.0748931	27.9	0.080472				27.9	0.969971	27.9	0.641939	27.9	0.072		139.5	0.864293	279	0.909147	279	0.710702	279	-0.005085
28	0.946936	28	0.951667	28	0.770223	28	0.878282	28	0.640578		28	1.03103	28	0.963993	28	0.955195	28	0.769932	28	0.740825		28	0.0652	28	1.0078	28	0.955195	28	0.0705884	28	0.109602				28	0.955195	28	0.636993	28	0.057		140	0.864518	280	0.909355	280	0.710036	280	-0.005073
28.1	1.06951	28.1	0.950833	28.1	0.779601	28.1	0.866348	28.1	0.66767		28.1	0.937648	28.1	0.95508	28.1	0.931363	28.1	0.785565	28.1	0.77137		28.1	0.0208	28.1	0.916753	28.1	0.931363	28.1	0.0843095	28.1	0.0830531				28.1	0.931363	28.1	0.687438	28.1	0.044		140.5	0.866092	281	0.909611	281	0.711953	281	-0.005338
28.2	0.994021	28.2	0.958333	28.2	0.892145	28.2	0.857597	28.2	0.640578		28.2	1.08215	28.2	0.959358	28.2	0.925643	28.2	0.770974	28.2	0.743105		28.2	0.0376	28.2	0.986472	28.2	0.925643	28.2	0.074355	28.2	0.094115				28.2	0.925643	28.2	0.656775	28.2	0.061		141	0.86601	282	0.910233	282	0.713125	282	-0.005116
28.3	0.976084	28.3	0.953333	28.3	0.813599	28.3	0.902944	28.3	0.638772		28.3	0.972222	28.3	0.929055	28.3	0.940896	28.3	0.786608	28.3	0.784135		28.3	0.0204	28.3	0.960978	28.3	0.940896	28.3	0.0307703	28.3	0.104808				28.3	0.940896	28.3	0.6182	28.3	0.049		141.5	0.867176	283	0.91054	283	0.713498	283	-0.005171
28.4	1.02167	28.4	0.925	28.4	0.80422	28.4	0.858393	28.4	0.626731		28.4	1.05201	28.4	0.959002	28.4	0.946616	28.4	0.781918	28.4	0.755186		28.4	0.0992	28.4	0.962539	28.4	0.946616	28.4	0.119823	28.4	0.0860029				28.4	0.946616	28.4	0.613254	28.4	0.042		142	0.867562	284	0.910766	284	0.71507	284	-0.004788
28.5	1.01046	28.5	1.0075	28.5	0.812427	28.5	0.844869	28.5	0.678507		28.5	1.02039	28.5	0.950802	28.5	0.946139	28.5	0.743095	28.5	0.771142		28.5	0.0492	28.5	0.962539	28.5	0.946139	28.5	0.0689741	28.5	0.099646				28.5	0.946139	28.5	0.620178	28.5	0.063		142.5	0.868405	285	0.910941	285	0.713951	285	-0.005107
28.6	1.01868	28.6	0.905833	28.6	0.770223	28.6	0.85362	28.6	0.673089		28.6	1.04758	28.6	0.979323	28.6	0.959009	28.6	0.782178	28.6	0.727376		28.6	0.012	28.6	0.947971	28.6	0.959009	28.6	0.0985687	28.6	0.0756785				28.6	0.959009	28.6	0.678536	28.6	0.048		143	0.868892	286	0.911685	286	0.718053	286	-0.005304
28.7	0.949178	28.7	1.015	28.7	0.855803	28.7	0.927605	28.7	0.700181		28.7	1.02009	28.7	0.971836	28.7	0.942326	28.7	0.784002	28.7	0.760656		28.7	0.0916	28.7	0.986993	28.7	0.942326	28.7	0.0969545	28.7	0.0896903				28.7	0.942326	28.7	0.568744	28.7	0.051		143.5	0.869977	287	0.911855	287	0.716135	287	-0.005447
28.8	1.05605	28.8	0.923333	28.8	0.806565	28.8	0.876691	28.8	0.668272		28.8	0.977541	28.8	0.961854	28.8	0.953289	28.8	0.782439	28.8	0.763848		28.8	0.1116	28.8	0.947971	28.8	0.953289	28.8	0.0888832	28.8	0.107021				28.8	0.953289	28.8	0.577646	28.8	0.047		144	0.869888	288	0.912404	288	0.717493	288	-0.005152
28.9	0.979821	28.9	0.908333	28.9	0.827667	28.9	0.918854	28.9	0.646598		28.9	1.00177	28.9	0.991444	28.9	0.969971	28.9	0.767587	28.9	0.776613		28.9	0.0356	28.9	0.972425	28.9	0.969971	28.9	0.0740859	28.9	0.114027				28.9	0.969971	28.9	0.620178	28.9	0.047		144.5	0.870825	289	0.912724	289	0.718266	289	-0.005298
29	0.933483	29	0.914167	29	0.885111	29	0.963405	29	0.671282		29	0.971631	29	0.958289	29	0.92326	29	0.770193	29	0.758149		29	0.254	29	0.936004	29	0.92326	29	0.0789287	29	0.101858				29	0.92326	29	0.625124	29	0.055		145	0.870645	290	0.912942	290	0.718425	290	-0.004674
29.1	0.99701	29.1	0.9575	29.1	0.847597	29.1	0.967383	29.1	0.678507		29.1	0.963948	29.1	0.932977	29.1	0.960915	29.1	0.774883	29.1	0.771826		29.1	0.1448	29.1	0.984912	29.1	0.960915	29.1	0.0722026	29.1	0.0801032				29.1	0.960915	29.1	0.612265	29.1	0.063		145.5	0.872019	291	0.913376	291	0.721329	291	-0.005168
29.2	0.981315	29.2	1.00667	29.2	0.905041	29.2	0.89817	29.2	0.671282		29.2	1.01507	29.2	0.968984	29.2	0.951859	29.2	0.764721	29.2	0.754958		29.2	0.0316	29.2	1.01093	29.2	0.951859	29.2	0.101259	29.2	0.0716224				29.2	0.951859	29.2	0.661721	29.2	0.059		146	0.872571	292	0.913688	292	0.71973	292	-0.00527
29.3	1.00523	29.3	0.999167	29.3	0.896835	29.3	0.836118	29.3	0.702589		29.3	1.00768	29.3	0.959358	29.3	0.945186	29.3	0.75951	29.3	0.738546		29.3	0.0284	29.3	0.94589	29.3	0.945186	29.3	0.110407	29.3	0.104808				29.3	0.945186	29.3	0.574679	29.3	0.024		146.5	0.872982	293	0.913942	293	0.7229	293	-0.004996
29.4	0.976084	29.4	1.01583	29.4	0.831184	29.4	0.937152	29.4	0.682119		29.4	1.0331	29.4	0.956506	29.4	0.938513	29.4	0.762637	29.4	0.767039		29.4	0.0436	29.4	0.947451	29.4	0.938513	29.4	0.11498	29.4	0.0937463				29.4	0.938513	29.4	0.654797	29.4	0.053		147	0.873262	294	0.914133	294	0.720689	294	-0.005357
29.5	1.04111	29.5	1.03083	29.5	0.867526	29.5	0.834527	29.5	0.720048		29.5	0.984634	29.5	0.950089	29.5	0.929933	29.5	0.777488	29.5	0.75359		29.5	0.0244	29.5	0.960458	29.5	0.929933	29.5	0.0662837	29.5	0.0933776				29.5	0.929933	29.5	0.602374	29.5	0.047		147.5	0.87394	295	0.914633	295	0.723566	295	-0.005146
29.6	1.06577	29.6	0.986667	29.6	0.845252	29.6	0.91965	29.6	0.672486		29.6	1.03191	29.6	0.970766	29.6	0.953765	29.6	0.760292	29.6	0.757921		29.6	0.0136	29.6	0.947971	29.6	0.953765	29.6	0.0627862	29.6	0.0882153				29.6	0.953765	29.6	0.626113	29.6	0.052		148	0.874992	296	0.915092	296	0.723832	296	-0.005284
29.7	1.01943	29.7	1.04167	29.7	0.840563	29.7	0.888624	29.7	0.662854		29.7	1.02778	29.7	0.912656	29.7	0.992374	29.7	0.779573	29.7	0.754046		29.7	0.0144	29.7	0.957856	29.7	0.992374	29.7	0.0603648	29.7	0.116976				29.7	0.992374	29.7	0.60633	29.7	0.059		148.5	0.875125	297	0.915405	297	0.724897	297	-0.005279
29.8	0.969357	29.8	0.973333	29.8	0.826495	29.8	0.879873	29.8	0.695364		29.8	1.0195	29.8	0.953298	29.8	0.958055	29.8	0.803544	29.8	0.749715		29.8	0.0204	29.8	0.943809	29.8	0.958055	29.8	0.149148	29.8	0.0992773				29.8	0.958055	29.8	0.666667	29.8	0.043		149	0.875972	298	0.915788	298	0.723326	298	-0.0049
29.9	0.990284	29.9	1.04083	29.9	0.822978	29.9	0.892601	29.9	0.639374		29.9	0.971631	29.9	0.991087	29.9	0.960439	29.9	0.807452	29.9	0.776385		29.9	0.7456	29.9	0.973465	29.9	0.960439	29.9	0.0565982	29.9	0.0771534				29.9	0.960439	29.9	0.623145	29.9	0.055		149.5	0.876696	299	0.916176	299	0.72812	299	-0.005301
30	0.975336	30	0.945833	30	0.838218	30	0.910103	30	0.664058		30	0.956265	30	0.971836	30	0.974261	30	0.781397	30	0.733303		30	0.082	30	0.977627	30	0.974261	30	0.042339	30	0.0660914				30	0.974261	30	0.644906	30	0.041		150	0.877141	300	0.916428	300	0.727374	300	-0.005171
30.1	1.01196	30.1	0.955	30.1	0.868699	30.1	0.871917	30.1	0.693558		30.1	0.98818	30.1	0.95508	30.1	0.974738	30.1	0.78296	30.1	0.784591		30.1	0.0268	30.1	0.980229	30.1	0.974738	30.1	0.0982997	30.1	0.0871091				30.1	0.974738	30.1	0.64095	30.1	0.053		150.5	0.878083	301	0.916903	301	0.727614	301	-0.005303
30.2	0.981315	30.2	1.01417	30.2	0.792497	30.2	0.89817	30.2	0.661048		30.2	1.00089	30.2	0.968627	30.2	0.917541	30.2	0.802762	30.2	0.732163		30.2	0.028	30.2	0.94589	30.2	0.917541	30.2	0.0587506	30.2	0.0874779				30.2	0.917541	30.2	0.663699	30.2	0.038		151	0.878339	302	0.917296	302	0.729319	302	-0.005533
30.3	1.01644	30.3	1.03167	30.3	0.790152	30.3	0.93397	30.3	0.700783		30.3	0.945035	30.3	0.945098	30.3	0.951382	30.3	0.80172	30.3	0.795532		30.3	0.3116	30.3	0.917794	30.3	0.951382	30.3	0.0517555	30.3	0.107021				30.3	0.951382	30.3	0.623145	30.3	0.058		151.5	0.878858	303	0.917476	303	0.729931	303	-0.005411
30.4	0.973094	30.4	1.00083	30.4	0.87456	30.4	0.888624	30.4	0.673089		30.4	0.980496	30.4	0.936185	30.4	0.973308	30.4	0.785565	30.4	0.763164		30.4	0.3	30.4	0.98179	30.4	0.973308	30.4	0.115518	30.4	0.0723599				30.4	0.973308	30.4	0.563798	30.4	0.08		152	0.879605	304	0.917773	304	0.731396	304	-0.005809
30.5	1.03438	30.5	0.965833	30.5	0.792497	30.5	0.868735	30.5	0.677905		30.5	0.983747	30.5	0.974332	30.5	0.949476	30.5	0.792861	30.5	0.745612		30.5	0.0432	30.5	0.900624	30.5	0.949476	30.5	0.117402	30.5	0.0959587				30.5	0.949476	30.5	0.62908	30.5	0.031		152.5	0.880317	305	0.918248	305	0.73358	305	-0.005264
30.6	0.976084	30.6	0.950833	30.6	0.924971	30.6	0.902944	30.6	0.66165		30.6	0.992908	30.6	0.968627	30.6	0.993804	30.6	0.79234	30.6	0.770686		30.6	0.032	30.6	0.920395	30.6	0.993804	30.6	0.0974925	30.6	0.0812094				30.6	0.993804	30.6	0.642928	30.6	0.035		153	0.880526	306	0.918535	306	0.732914	306	-0.005199
30.7	1.00747	30.7	1.04583	30.7	0.872216	30.7	0.875099	30.7	0.722456		30.7	0.991726	30.7	0.941533	30.7	0.979981	30.7	0.77853	30.7	0.77023		30.7	0.0292	30.7	0.957336	30.7	0.979981	30.7	0.0504103	30.7	0.0671976				30.7	0.979981	30.7	0.608309	30.7	0.06		153.5	0.880823	307	0.919007	307	0.734166	307	-0.00535
30.8	1.0142	30.8	0.9725	30.8	0.865182	30.8	0.979316	30.8	0.682119		30.8	1.01507	30.8	0.959002	30.8	0.957579	30.8	0.791819	30.8	0.805334		30.8	0.022	30.8	0.945369	30.8	0.957579	30.8	0.0582125	30.8	0.0517109				30.8	0.957579	30.8	0.610287	30.8	0.057		154	0.882388	308	0.919259	308	0.734619	308	-0.005365
30.9	0.972347	30.9	0.953333	30.9	0.783118	30.9	0.873508	30.9	0.722456		30.9	1.0266	30.9	0.924421	30.9	0.918494	30.9	0.786868	30.9	0.757237		30.9	0.0272	30.9	1.01717	30.9	0.918494	30.9	0.102335	30.9	0.0712537				30.9	0.918494	30.9	0.612265	30.9	0.06		154.5	0.882823	309	0.919502	309	0.734379	309	-0.005306
31	1.04111	31	0.969167	31	0.779601	31	0.894193	31	0.674293		31	0.982861	31	0.953298	31	0.939943	31	0.821782	31	0.788238		31	0.2024	31	0.950572	31	0.939943	31	0.055253	31	0.0705162				31	0.939943	31	0.649852	31	0.066		155	0.882722	310	0.919464	310	0.73643	310	-0.005357
31.1	1.0142	31.1	0.940833	31.1	0.783118	31.1	0.935561	31.1	0.685731		31.1	1.00561	31.1	0.962567	31.1	1.00477	31.1	0.780615	31.1	0.751083		31.1	0.0372	31.1	0.921956	31.1	1.00477	31.1	0.04207	31.1	0.0535546				31.1	1.00477	31.1	0.636993	31.1	0.033		155.5	0.883599	311	0.920099	311	0.738241	311	-0.005322
31.2	1.00224	31.2	0.923333	31.2	0.872216	31.2	0.93397	31.2	0.687538		31.2	1.04403	31.2	0.958645	31.2	0.943756	31.2	0.807973	31.2	0.755186		31.2	0.0172	31.2	0.949011	31.2	0.943756	31.2	0.0687051	31.2	0.0848968				31.2	0.943756	31.2	0.641939	31.2	0.035		156	0.883905	312	0.920195	312	0.73651	312	-0.005207
31.3	0.978326	31.3	0.986667	31.3	0.835873	31.3	0.975338	31.3	0.64118		31.3	1.01123	31.3	0.97861	31.3	0.964252	31.3	0.809276	31.3	0.767723		31.3	0.0184	31.3	0.967222	31.3	0.964252	31.3	0.105026	31.3	0.0926401				31.3	0.964252	31.3	0.628091	31.3	0.048		156.5	0.884526	313	0.920528	313	0.738348	313	-0.005483
31.4	0.996263	31.4	1.06417	31.4	0.876905	31.4	0.904535	31.4	0.698977		31.4	1.02512	31.4	0.971123	31.4	0.979981	31.4	0.793382	31.4	0.737634		31.4	0.0852	31.4	0.973465	31.4	0.979981	31.4	0.119285	31.4	0.0966962				31.4	0.979981	31.4	0.623145	31.4	0.054		157	0.885522	314	0.920858	314	0.741304	314	-0.005262
31.5	1.00224	31.5	0.965	31.5	0.981243	31.5	0.900557	31.5	0.687538		31.5	1.02216	31.5	0.935116	31.5	0.976168	31.5	0.792079	31.5	0.736038		31.5	0.0176	31.5	0.942248	31.5	0.976168	31.5	0.0789287	31.5	0.0944838				31.5	0.976168	31.5	0.635015	31.5	0.049		157.5	0.885781	315	0.921234	315	0.740319	315	-0.00572
31.6	0.9858	31.6	1.02333	31.6	0.853458	31.6	0.906921	31.6	0.692354		31.6	1.02335	31.6	0.938324	31.6	0.956149	31.6	0.80172	31.6	0.73695		31.6	0.0984	31.6	0.990635	31.6	0.956149	31.6	0.128701	31.6	0.0889528				31.6	0.956149	31.6	0.712166	31.6	0.044		158	0.88554	316	0.921389	316	0.739759	316	-0.005301
31.7	1.0157	31.7	1.02083	31.7	0.821805	31.7	0.953063	31.7	0.703793		31.7	1.02335	31.7	0.962923	31.7	0.953289	31.7	0.784263	31.7	0.775473		31.7	0.034	31.7	0.931322	31.7	0.953289	31.7	0.0840405	31.7	0.0830531				31.7	0.953289	31.7	0.622156	31.7	0.041		158.5	0.886366	317	0.922028	317	0.740105	317	-0.005914
31.8	0.99701	31.8	0.995	31.8	0.900352	31.8	0.904535	31.8	0.673691		31.8	1.01743	31.8	0.962567	31.8	0.943279	31.8	0.794424	31.8	0.763392		31.8	0.0444	31.8	0.943809	31.8	0.943279	31.8	0.0821572	31.8	0.115133				31.8	0.943279	31.8	0.602374	31.8	0.03		159	0.886828	318	0.92198	318	0.741118	318	-0.005468
31.9	1.01046	31.9	1.0025	31.9	0.876905	31.9	0.882259	31.9	0.715232		31.9	1.05733	31.9	0.959358	31.9	0.970448	31.9	0.80641	31.9	0.777297		31.9	0.0376	31.9	0.920395	31.9	0.970448	31.9	0.0902284	31.9	0.0690413				31.9	0.970448	31.9	0.645895	31.9	0.044		159.5	0.887675	319	0.922409	319	0.742476	319	-0.005286
32	0.944694	32	0.974167	32	0.849941	32	0.850438	32	0.724865		32	1.02955	32	0.965419	32	0.996187	32	0.821522	32	0.760201		32	0.0204	32	0.966181	32	0.996187	32	0.100452	32	0.129513				32	0.996187	32	0.630069	32	0.024		160	0.888483	320	0.922772	320	0.743728	320	-0.005551
32.1	1.01121	32.1	0.978333	32.1	0.899179	32.1	0.883055	32.1	0.67068		32.1	1.03398	32.1	0.95615	32.1	0.996663	32.1	0.800677	32.1	0.741737		32.1	0.0272	32.1	1.01509	32.1	0.996663	32.1	0.109061	32.1	0.0867404				32.1	0.996663	32.1	0.655786	32.1	0.089		160.5	0.888576	321	0.923102	321	0.744234	321	-0.005589
32.2	1.00224	32.2	1.0225	32.2	0.796014	32.2	0.879873	32.2	0.685731		32.2	1.01448	32.2	0.984314	32.2	0.958055	32.2	0.810318	32.2	0.795304		32.2	0.032	32.2	0.943288	32.2	0.958055	32.2	0.10933	32.2	0.0812094				32.2	0.958055	32.2	0.666667	32.2	0.062		161	0.889209	322	0.923529	322	0.746871	322	-0.005249
32.3	0.970105	32.3	0.969167	32.3	0.821805	32.3	0.952267	32.3	0.733293		32.3	1.04965	32.3	0.973619	32.3	0.981411	32.3	0.798854	32.3	0.79576		32.3	0.0156	32.3	0.919875	32.3	0.981411	32.3	0.0794668	32.3	0.0683038				32.3	0.981411	32.3	0.687438	32.3	0.045		161.5	0.889921	323	0.923813	323	0.746151	323	-0.005418
32.4	0.999253	32.4	1.02417	32.4	0.866354	32.4	0.913286	32.4	0.722456		32.4	1.01684	32.4	0.959358	32.4	0.982364	32.4	0.782439	32.4	0.78026		32.4	0.0264	32.4	0.926119	32.4	0.982364	32.4	0.0676289	32.4	0.0616667				32.4	0.982364	32.4	0.667656	32.4	0.045		162	0.889842	324	0.923833	324	0.746871	324	-0.005603
32.5	1.01345	32.5	0.991667	32.5	0.794842	32.5	0.935561	32.5	0.655027		32.5	0.992612	32.5	0.956506	32.5	0.943756	32.5	0.8395	32.5	0.775701		32.5	0.0388	32.5	0.988554	32.5	0.943756	32.5	0.0730098	32.5	0.0808407				32.5	0.943756	32.5	0.643917	32.5	0.078		162.5	0.891124	325	0.924016	325	0.747137	325	-0.005288
32.6	1.01345	32.6	0.975833	32.6	0.817116	32.6	0.965792	32.6	0.702589		32.6	0.978723	32.6	0.973262	32.6	0.93184	32.6	0.808755	32.6	0.78687		32.6	0.024	32.6	0.972945	32.6	0.93184	32.6	0.0665528	32.6	0.0893215				32.6	0.93184	32.6	0.681503	32.6	0.06		163	0.890812	326	0.9246	326	0.748069	326	-0.005528
32.7	0.984305	32.7	0.980833	32.7	0.89449	32.7	0.960223	32.7	0.69115		32.7	0.98552	32.7	0.933333	32.7	0.960439	32.7	0.801459	32.7	0.760884		32.7	0.026	32.7	0.925078	32.7	0.960439	32.7	0.0953402	32.7	0.0631416				32.7	0.960439	32.7	0.625124	32.7	0.066		163.5	0.891837	327	0.924514	327	0.748202	327	-0.005632
32.8	0.955904	32.8	0.991667	32.8	0.813599	32.8	0.972156	32.8	0.686936		32.8	1.02009	32.8	0.972549	32.8	0.965205	32.8	0.784263	32.8	0.778892		32.8	0.0188	32.8	0.934443	32.8	0.965205	32.8	0.0805429	32.8	0.0952212				32.8	0.965205	32.8	0.631058	32.8	0.052		164	0.892067	328	0.925293	328	0.747297	328	-0.005706
32.9	0.955157	32.9	1.00667	32.9	0.851114	32.9	0.960223	32.9	0.677905		32.9	0.987589	32.9	0.959002	32.9	1.00191	32.9	0.807712	32.9	0.767495		32.9	0.044	32.9	0.971904	32.9	1.00191	32.9	0.0915736	32.9	0.0797345				32.9	1.00191	32.9	0.610287	32.9	0.061		164.5	0.892871	329	0.925408	329	0.748575	329	-0.005785
33	0.960389	33	0.943333	33	0.878077	33	0.900557	33	0.751355		33	1.02896	33	1.00178	33	0.975691	33	0.83481	33	0.795988		33	0.0912	33	0.953694	33	0.975691	33	0.0945331	33	0.0830531				33	0.975691	33	0.596439	33	0.046		165	0.89245	330	0.925547	330	0.75004	330	-0.005387
33.1	1.01719	33.1	1.03	33.1	0.827667	33.1	0.938743	33.1	0.712824		33.1	0.95656	33.1	0.960428	33.1	0.964252	33.1	0.807452	33.1	0.785503		33.1	0.0316	33.1	0.950052	33.1	0.964252	33.1	0.179012	33.1	0.0683038				33.1	0.964252	33.1	0.659743	33.1	0.054		165.5	0.892666	331	0.925867	331	0.749454	331	-0.005601
33.2	1.00673	33.2	1.0175	33.2	0.90973	33.2	0.923628	33.2	0.765804		33.2	1.06206	33.2	0.975401	33.2	0.99714	33.2	0.843929	33.2	0.811944		33.2	0.0612	33.2	0.943809	33.2	0.99714	33.2	0.0635933	33.2	0.0966962				33.2	0.99714	33.2	0.664688	33.2	0.033		166	0.894329	332	0.92587	332	0.752304	332	-0.005432
33.3	0.956652	33.3	1.00917	33.3	0.832356	33.3	0.891806	33.3	0.757977		33.3	1.07181	33.3	0.960071	33.3	0.980458	33.3	0.80641	33.3	0.786642		33.3	0.0296	33.3	0.933923	33.3	0.980458	33.3	0.0635933	33.3	0.0767847				33.3	0.980458	33.3	0.638971	33.3	0.069		166.5	0.894039	333	0.926235	333	0.751745	333	-0.005469
33.4	1.02018	33.4	1.00583	33.4	0.80422	33.4	0.976929	33.4	0.72366		33.4	0.990839	33.4	0.973262	33.4	0.966158	33.4	0.821782	33.4	0.782311		33.4	0.0256	33.4	0.936004	33.4	0.966158	33.4	0.081081	33.4	0.0896903				33.4	0.966158	33.4	0.650841	33.4	0.031		167	0.895168	334	0.926745	334	0.751265	334	-0.005803
33.5	0.993274	33.5	1.05833	33.5	0.890973	33.5	0.90533	33.5	0.747742		33.5	0.978723	33.5	0.997861	33.5	0.963775	33.5	0.82074	33.5	0.77912		33.5	0.0336	33.5	0.947971	33.5	0.963775	33.5	0.0412629	33.5	0.129513				33.5	0.963775	33.5	0.643917	33.5	0.037		167.5	0.895235	335	0.926997	335	0.7551	335	-0.00588
33.6	0.989537	33.6	0.999167	33.6	0.837046	33.6	0.969769	33.6	0.718844		33.6	1.0198	33.6	0.986096	33.6	0.999047	33.6	0.812142	33.6	0.778892		33.6	0.0368	33.6	0.998959	33.6	0.999047	33.6	0.0713955	33.6	0.101858				33.6	0.999047	33.6	0.64095	33.6	0.058		168	0.896425	336	0.927233	336	0.755367	336	-0.005539
33.7	0.992526	33.7	1.04583	33.7	0.968347	33.7	0.962609	33.7	0.714028		33.7	0.976064	33.7	1.00107	33.7	0.987607	33.7	0.812142	33.7	0.812172		33.7	0.0272	33.7	0.942248	33.7	0.987607	33.7	0.0921117	33.7	0.0852655				33.7	0.987607	33.7	0.620178	33.7	0.046		168.5	0.896782	337	0.927908	337	0.756006	337	-0.005598
33.8	0.96562	33.8	0.950833	33.8	0.920281	33.8	0.929196	33.8	0.731487		33.8	0.968972	33.8	0.981462	33.8	0.946616	33.8	0.780875	33.8	0.804194		33.8	0.0248	33.8	0.96514	33.8	0.946616	33.8	0.11498	33.8	0.0885841				33.8	0.946616	33.8	0.644906	33.8	0.057		169	0.896482	338	0.927779	338	0.75526	338	-0.005592
33.9	1.02691	33.9	0.9275	33.9	0.858148	33.9	0.960223	33.9	0.736303		33.9	0.980496	33.9	0.95508	33.9	0.978074	33.9	0.778791	33.9	0.768407		33.9	0.0428	33.9	0.983871	33.9	0.978074	33.9	0.0840405	33.9	0.0871091				33.9	0.978074	33.9	0.617211	33.9	0.081		169.5	0.896925	339	0.927992	339	0.757924	339	-0.005593
34	1.01196	34	1.03	34	0.913247	34	0.916468	34	0.659843		34	0.964835	34	0.978966	34	1.03146	34	0.83012	34	0.792341		34	0.0184	34	0.974506	34	1.03146	34	0.0738169	34	0.0786283				34	1.03146	34	0.616222	34	0.074		170	0.89839	340	0.928609	340	0.75851	340	-0.005517
34.1	1.05531	34.1	0.975833	34.1	0.834701	34.1	0.854415	34.1	0.726671		34.1	1.0263	34.1	0.967914	34.1	0.99714	34.1	0.793643	34.1	0.794848		34.1	0.0308	34.1	0.979188	34.1	0.99714	34.1	0.0348059	34.1	0.114395				34.1	0.99714	34.1	0.63996	34.1	0.051		170.5	0.89838	341	0.928573	341	0.758376	341	-0.005526
34.2	0.997758	34.2	0.974167	34.2	0.80422	34.2	0.885442	34.2	0.695364		34.2	0.983156	34.2	0.965775	34.2	0.99714	34.2	0.822043	34.2	0.807158		34.2	0.0196	34.2	1.0052	34.2	0.99714	34.2	0.11794	34.2	0.0808407				34.2	0.99714	34.2	0.646884	34.2	0.039		171	0.898086	342	0.928878	342	0.759468	342	-0.005437
34.3	0.959641	34.3	0.9725	34.3	0.902696	34.3	0.956245	34.3	0.742926		34.3	1.03191	34.3	0.985027	34.3	0.955672	34.3	0.829599	34.3	0.776841		34.3	0.0372	34.3	0.950572	34.3	0.955672	34.3	0.101797	34.3	0.094115				34.3	0.955672	34.3	0.700297	34.3	0.054		171.5	0.899861	343	0.929302	343	0.761333	343	-0.005738
34.4	1.02167	34.4	1.00333	34.4	0.930832	34.4	0.950676	34.4	0.695966		34.4	1.013	34.4	0.988592	34.4	0.93613	34.4	0.797811	34.4	0.794165		34.4	0.0216	34.4	1.01769	34.4	0.93613	34.4	0.123321	34.4	0.11882				34.4	0.93613	34.4	0.666667	34.4	0.051		172	0.899691	344	0.929409	344	0.760534	344	-0.00572
34.5	1.06203	34.5	0.9875	34.5	0.871043	34.5	0.898966	34.5	0.727273		34.5	0.998818	34.5	0.955437	34.5	1.01144	34.5	0.77358	34.5	0.801915		34.5	0.0428	34.5	0.968262	34.5	1.01144	34.5	0.0477199	34.5	0.0675664				34.5	1.01144	34.5	0.675569	34.5	0.039		172.5	0.900762	345	0.929477	345	0.759735	345	-0.005888
34.6	1.02616	34.6	0.966667	34.6	0.868699	34.6	0.876691	34.6	0.762191		34.6	1.02896	34.6	0.957219	34.6	0.974738	34.6	0.828557	34.6	0.791885		34.6	0.0308	34.6	0.993236	34.6	0.974738	34.6	0.108523	34.6	0.132463				34.6	0.974738	34.6	0.661721	34.6	0.009		173	0.900353	346	0.929845	346	0.761279	346	-0.006274
34.7	0.960389	34.7	1.0375	34.7	0.82415	34.7	0.894193	34.7	0.750151		34.7	1.02748	34.7	0.94795	34.7	1.01192	34.7	0.801199	34.7	0.825393		34.7	0.3904	34.7	0.989594	34.7	1.01192	34.7	0.14861	34.7	0.0834218				34.7	1.01192	34.7	0.652819	34.7	0.032		173.5	0.90138	347	0.930475	347	0.763357	347	-0.006046
34.8	1.11435	34.8	1.01917	34.8	0.928488	34.8	0.930788	34.8	0.718844		34.8	1.01034	34.8	0.929055	34.8	0.944709	34.8	0.798332	34.8	0.794848		34.8	0.0316	34.8	1.02029	34.8	0.944709	34.8	0.100721	34.8	0.102965				34.8	0.944709	34.8	0.671612	34.8	0.054		174	0.901356	348	0.930066	348	0.765381	348	-0.005913
34.9	0.932735	34.9	0.989167	34.9	0.832356	34.9	0.907717	34.9	0.702589		34.9	0.991726	34.9	0.975045	34.9	1.02669	34.9	0.816832	34.9	0.788922		34.9	0.0272	34.9	0.988033	34.9	1.02669	34.9	0.0283489	34.9	0.0841593				34.9	1.02669	34.9	0.659743	34.9	0.05		174.5	0.902272	349	0.931006	349	0.765008	349	-0.005462
35	0.955157	35	1.03	35	0.898007	35	0.902944	35	0.749548		35	1.01773	35	0.983244	35	1.00429	35	0.810839	35	0.785503		35	0.0248	35	0.980229	35	1.00429	35	0.0853857	35	0.114395				35	1.00429	35	0.704253	35	0.045		175	0.90191	350	0.930902	350	0.763064	350	-0.005601
35.1	0.960389	35.1	1.0325	35.1	0.797186	35.1	0.950676	35.1	0.793498		35.1	1.02009	35.1	0.975045	35.1	0.959485	35.1	0.810839	35.1	0.803738		35.1	0.0312	35.1	0.962019	35.1	0.959485	35.1	0.0738169	35.1	0.106283				35.1	0.959485	35.1	0.701286	35.1	0.033		175.5	0.90253	351	0.93111	351	0.764529	351	-0.005893
35.2	1.03662	35.2	1.0325	35.2	0.848769	35.2	1.00477	35.2	0.726671		35.2	1.01212	35.2	0.953298	35.2	1.00286	35.2	0.805107	35.2	0.816959		35.2	0.0324	35.2	1.00052	35.2	1.00286	35.2	0.139732	35.2	0.0974336				35.2	1.00286	35.2	0.654797	35.2	0.041		176	0.902441	352	0.931663	352	0.765088	352	-0.005911
35.3	0.961883	35.3	1.03333	35.3	0.869871	35.3	0.976929	35.3	0.745334		35.3	1.03073	35.3	0.988948	35.3	0.975691	35.3	0.813445	35.3	0.806474		35.3	0.03	35.3	0.945369	35.3	0.975691	35.3	0.0700503	35.3	0.0826844				35.3	0.975691	35.3	0.727992	35.3	0.053		176.5	0.903958	353	0.931808	353	0.765754	353	-0.00575
35.4	1.00299	35.4	0.894167	35.4	0.903869	35.4	0.960223	35.4	0.71162		35.4	0.990839	35.4	0.966488	35.4	0.99857	35.4	0.794945	35.4	0.781628		35.4	0.0404	35.4	0.959938	35.4	0.99857	35.4	0.0848476	35.4	0.102965				35.4	0.99857	35.4	0.658754	35.4	0.052		177	0.903399	354	0.932072	354	0.766979	354	-0.005807
35.5	1.00224	35.5	1.02083	35.5	0.89449	35.5	0.945903	35.5	0.762793		35.5	0.977246	35.5	0.978253	35.5	1.01573	35.5	0.800938	35.5	0.806474		35.5	0.0416	35.5	0.960458	35.5	1.01573	35.5	0.153184	35.5	0.0915339				35.5	1.01573	35.5	0.643917	35.5	0.027		177.5	0.904833	355	0.932448	355	0.767938	355	-0.005756
35.6	1.00374	35.6	0.996667	35.6	0.814771	35.6	0.979316	35.6	0.663456		35.6	0.963948	35.6	0.983244	35.6	0.989514	35.6	0.81136	35.6	0.795304		35.6	0.0564	35.6	0.929761	35.6	0.989514	35.6	0.126549	35.6	0.0841593				35.6	0.989514	35.6	0.657765	35.6	0.061		178	0.904628	356	0.932536	356	0.767805	356	-0.005977
35.7	1.04185	35.7	1.01583	35.7	0.842907	35.7	0.884646	35.7	0.742926		35.7	1.01152	35.7	0.983244	35.7	0.947092	35.7	0.810318	35.7	0.811488		35.7	0.0772	35.7	0.957336	35.7	0.947092	35.7	0.0797358	35.7	0.0893215				35.7	0.947092	35.7	0.647873	35.7	0.04		178.5	0.904927	357	0.932844	357	0.768284	357	-0.00642
35.8	1.03587	35.8	1.00583	35.8	0.83939	35.8	0.951472	35.8	0.736303		35.8	1.01478	35.8	0.955793	35.8	0.968065	35.8	0.815529	35.8	0.79462		35.8	0.0292	35.8	0.951093	35.8	0.968065	35.8	0.100452	35.8	0.0812094				35.8	0.968065	35.8	0.68546	35.8	0.072		179	0.905191	358	0.933105	358	0.768124	358	-0.005754
35.9	0.956652	35.9	0.9825	35.9	0.847597	35.9	0.918854	35.9	0.701385		35.9	0.984043	35.9	0.97861	35.9	0.996663	35.9	0.833246	35.9	0.805334		35.9	0.0676	35.9	0.96358	35.9	0.996663	35.9	0.170672	35.9	0.110708				35.9	0.996663	35.9	0.619189	35.9	0.057		179.5	0.906005	359	0.933204	359	0.769802	359	-0.005906
36	1.0583	36	1.06083	36	0.87456	36	0.930788	36	0.700783		36	1.06324	36	0.965775	36	0.993327	36	0.812142	36	0.811944		36	0.0248	36	0.998959	36	0.993327	36	0.0913046	36	0.0819469				36	0.993327	36	0.723046	36	0.042		180	0.90612	360	0.933476	360	0.769936	360	-0.006166
36.1	0.970105	36.1	1.015	36.1	0.851114	36.1	0.924423	36.1	0.735701		36.1	0.999409	36.1	0.956506	36.1	0.956149	36.1	0.780094	36.1	0.780032		36.1	0.0344	36.1	1.0052	36.1	0.956149	36.1	0.0627862	36.1	0.099646				36.1	0.956149	36.1	0.644906	36.1	0.05		180.5	0.906175	361	0.933702	361	0.771374	361	-0.00615
36.2	0.981315	36.2	0.965833	36.2	0.89449	36.2	0.972156	36.2	0.753763		36.2	0.963948	36.2	0.964349	36.2	1.03813	36.2	0.784784	36.2	0.787782		36.2	0.1948	36.2	0.960458	36.2	1.03813	36.2	0.140539	36.2	0.100752				36.2	1.03813	36.2	0.660732	36.2	0.046		181	0.906603	362	0.934029	362	0.771454	362	-0.005732
36.3	0.998505	36.3	1.00167	36.3	0.864009	36.3	0.924423	36.3	0.716436		36.3	1.02275	36.3	0.962923	36.3	0.959962	36.3	0.841584	36.3	0.817643		36.3	0.026	36.3	0.961498	36.3	0.959962	36.3	0.0380344	36.3	0.0948525				36.3	0.959962	36.3	0.665678	36.3	0.065		181.5	0.907426	363	0.934463	363	0.770575	363	-0.005827
36.4	0.991779	36.4	1.04917	36.4	0.854631	36.4	0.930788	36.4	0.719446		36.4	0.96247	36.4	0.949733	36.4	1.01954	36.4	0.804586	36.4	0.775701		36.4	0.024	36.4	1.02081	36.4	1.01954	36.4	0.110137	36.4	0.0793658				36.4	1.01954	36.4	0.646884	36.4	0.028		182	0.908042	364	0.934542	364	0.772945	364	-0.005949
36.5	1.02242	36.5	1.01833	36.5	0.87925	36.5	1.01273	36.5	0.754365		36.5	1.01152	36.5	0.988948	36.5	0.988561	36.5	0.843408	36.5	0.825621		36.5	0.0204	36.5	0.978148	36.5	0.988561	36.5	0.142422	36.5	0.0930088				36.5	0.988561	36.5	0.641939	36.5	0.027		182.5	0.908126	365	0.934725	365	0.772173	365	-0.006001
36.6	1.03139	36.6	1.04583	36.6	0.851114	36.6	0.906921	36.6	0.706201		36.6	1.02512	36.6	0.971123	36.6	0.950429	36.6	0.796509	36.6	0.816275		36.6	0.0244	36.6	0.954214	36.6	0.950429	36.6	0.120899	36.6	0.117714				36.6	0.950429	36.6	0.688427	36.6	0.042		183	0.9087	366	0.934839	366	0.774197	366	-0.006181
36.7	1.03812	36.7	1.02	36.7	0.837046	36.7	0.970565	36.7	0.74413		36.7	1.03723	36.7	0.988592	36.7	0.956625	36.7	0.795727	36.7	0.803738		36.7	0.0276	36.7	0.929761	36.7	0.956625	36.7	0.0611719	36.7	0.126195				36.7	0.956625	36.7	0.631058	36.7	0.062		183.5	0.909494	367	0.935007	367	0.772173	367	-0.005903
36.8	0.993274	36.8	1.00417	36.8	0.801876	36.8	0.976929	36.8	0.759783		36.8	1.07506	36.8	0.986453	36.8	1.0081	36.8	0.813184	36.8	0.813084		36.8	0.0244	36.8	0.960458	36.8	1.0081	36.8	0.0861928	36.8	0.0819469				36.8	1.0081	36.8	0.63996	36.8	0.026		184	0.910004	368	0.935502	368	0.776914	368	-0.006035
36.9	1.02616	36.9	1.05833	36.9	0.832356	36.9	0.958632	36.9	0.740518		36.9	0.998227	36.9	0.980749	36.9	0.970448	36.9	0.800938	36.9	0.802599		36.9	0.0272	36.9	1.00312	36.9	0.970448	36.9	0.0781216	36.9	0.102965				36.9	0.970448	36.9	0.643917	36.9	0.048		184.5	0.910282	369	0.935535	369	0.777366	369	-0.005967
37	1.00897	37	0.9875	37	0.922626	37	0.953858	37	0.74112		37	0.973109	37	0.952941	37	0.980458	37	0.851746	37	0.808525		37	0.018	37	0.920916	37	0.980458	37	0.202957	37	0.0966962				37	0.980458	37	0.654797	37	0.05		185	0.910072	370	0.935751	370	0.776434	370	-0.005589
37.1	1.01196	37.1	1.02583	37.1	0.84408	37.1	0.980111	37.1	0.780855		37.1	1.03457	37.1	0.990374	37.1	0.990467	37.1	0.799635	37.1	0.823342		37.1	0.0332	37.1	0.997919	37.1	0.990467	37.1	0.108523	37.1	0.136519				37.1	0.990467	37.1	0.644906	37.1	0.056		185.5	0.910596	371	0.935946	371	0.778592	371	-0.005966
37.2	1.00747	37.2	1.06833	37.2	0.881594	37.2	1.01034	37.2	0.726069		37.2	0.98552	37.2	0.940107	37.2	0.978074	37.2	0.850964	37.2	0.810577		37.2	0.0232	37.2	0.939126	37.2	0.978074	37.2	0.0689741	37.2	0.0697788				37.2	0.978074	37.2	0.690406	37.2	0.043		186	0.911251	372	0.936263	372	0.778272	372	-0.005919
37.3	1.00822	37.3	1.01417	37.3	0.947245	37.3	0.957041	37.3	0.782661		37.3	1.04048	37.3	0.982175	37.3	1	37.3	0.823345	37.3	0.813996		37.3	0.0396	37.3	0.975546	37.3	1	37.3	0.0600958	37.3	0.0937463				37.3	1	37.3	0.732938	37.3	0.054		186.5	0.910431	373	0.936538	373	0.778618	373	-0.005819
37.4	1.07997	37.4	1.01667	37.4	0.830012	37.4	0.965792	37.4	0.732089		37.4	1.00414	37.4	0.961141	37.4	0.951382	37.4	0.832986	37.4	0.812172		37.4	0.0268	37.4	0.986472	37.4	0.951382	37.4	0.0907665	37.4	0.0959587				37.4	0.951382	37.4	0.701286	37.4	0.042		187	0.911631	374	0.936616	374	0.778671	374	-0.005942
37.5	1	37.5	1.03083	37.5	0.87456	37.5	0.958632	37.5	0.77363		37.5	0.98552	37.5	1.00357	37.5	0.988561	37.5	0.791037	37.5	0.802827		37.5	0.0288	37.5	1.02393	37.5	0.988561	37.5	0.114442	37.5	0.118451				37.5	0.988561	37.5	0.668645	37.5	0.039		187.5	0.911972	375	0.937134	375	0.78011	375	-0.005809
37.6	1.01644	37.6	1.045	37.6	0.822978	37.6	0.934765	37.6	0.753763		37.6	0.977541	37.6	1.00143	37.6	0.985224	37.6	0.817613	37.6	0.817187		37.6	0.0184	37.6	0.929761	37.6	0.985224	37.6	0.106371	37.6	0.111077				37.6	0.985224	37.6	0.720079	37.6	0.035		188	0.913095	376	0.937076	376	0.780536	376	-0.005701
37.7	1.04933	37.7	1.01667	37.7	0.903869	37.7	0.910103	37.7	0.722456		37.7	0.996454	37.7	0.993226	37.7	0.973308	37.7	0.838718	37.7	0.816959		37.7	0.036	37.7	0.936524	37.7	0.973308	37.7	0.108254	37.7	0.106283				37.7	0.973308	37.7	0.628091	37.7	0.033		188.5	0.913041	377	0.937538	377	0.780776	377	-0.005933
37.8	1.00149	37.8	0.984167	37.8	0.883939	37.8	0.977725	37.8	0.749548		37.8	0.995272	37.8	0.983601	37.8	0.99285	37.8	0.815008	37.8	0.780944		37.8	0.0496	37.8	0.98231	37.8	0.99285	37.8	0.11794	37.8	0.142419				37.8	0.99285	37.8	0.627102	37.8	0.061		189	0.913796	378	0.937609	378	0.782933	378	-0.006161
37.9	0.976831	37.9	1.01	37.9	0.842907	37.9	0.996022	37.9	0.760385		37.9	1.04935	37.9	1.00321	37.9	1.02383	37.9	0.859823	37.9	0.823342		37.9	0.0252	37.9	0.937045	37.9	1.02383	37.9	0.116056	37.9	0.109233				37.9	1.02383	37.9	0.666667	37.9	0.041		189.5	0.913907	379	0.938051	379	0.783039	379	-0.006376
38	0.960389	38	1.0325	38	0.880422	38	0.957836	38	0.751957		38	0.989362	38	1.00107	38	0.99285	38	0.789474	38	0.80579		38	0.052	38	0.998439	38	0.99285	38	0.10395	38	0.0966962				38	0.99285	38	0.704253	38	0.066		190	0.913915	380	0.937896	380	0.782773	380	-0.00586
38.1	1.03214	38.1	0.983333	38.1	0.831184	38.1	1.0175	38.1	0.800722		38.1	1.07831	38.1	0.987166	38.1	0.982841	38.1	0.815268	38.1	0.84796		38.1	0.022	38.1	0.993236	38.1	0.982841	38.1	0.0853857	38.1	0.118083				38.1	0.982841	38.1	0.624135	38.1	0.045		190.5	0.914144	381	0.938317	381	0.782773	381	-0.00603
38.2	1.03288	38.2	1.09083	38.2	0.890973	38.2	0.958632	38.2	0.790488		38.2	1.00089	38.2	0.998217	38.2	1.00238	38.2	0.809797	38.2	0.820606		38.2	0.0392	38.2	0.989074	38.2	1.00238	38.2	0.125204	38.2	0.0745723				38.2	1.00238	38.2	0.702275	38.2	0.036		191	0.91499	382	0.938685	382	0.784664	382	-0.005953
38.3	0.976831	38.3	0.985833	38.3	0.849941	38.3	0.972156	38.3	0.766406		38.3	0.971631	38.3	0.993583	38.3	0.965682	38.3	0.822303	38.3	0.860269		38.3	0.0244	38.3	0.997399	38.3	0.965682	38.3	0.139194	38.3	0.129882				38.3	0.965682	38.3	0.649852	38.3	0.06		191.5	0.915618	383	0.938881	383	0.784611	383	-0.005698
38.4	1.01121	38.4	1.08	38.4	0.921454	38.4	0.983294	38.4	0.74413		38.4	0.999409	38.4	0.975401	38.4	0.969971	38.4	0.845492	38.4	0.842945		38.4	0.026	38.4	0.940166	38.4	0.969971	38.4	0.104219	38.4	0.112552				38.4	0.969971	38.4	0.656775	38.4	0.045		192	0.915615	384	0.938863	384	0.784398	384	-0.005692
38.5	0.967115	38.5	1.04167	38.5	0.860492	38.5	0.992045	38.5	0.742324		38.5	1.0792	38.5	1.01497	38.5	1.00381	38.5	0.836894	38.5	0.832004		38.5	0.038	38.5	0.977107	38.5	1.00381	38.5	0.0789287	38.5	0.0933776				38.5	1.00381	38.5	0.695351	38.5	0.053		192.5	0.915844	385	0.938967	385	0.786715	385	-0.006227
38.6	0.98281	38.6	1.01917	38.6	0.885111	38.6	0.942721	38.6	0.726069		38.6	0.992908	38.6	0.983244	38.6	0.980934	38.6	0.818916	38.6	0.811488		38.6	0.0164	38.6	0.933923	38.6	0.980934	38.6	0.0665528	38.6	0.0819469				38.6	0.980934	38.6	0.740851	38.6	0.058		193	0.916546	386	0.939412	386	0.787114	386	-0.006057
38.7	1.00224	38.7	0.9475	38.7	0.790152	38.7	1.01432	38.7	0.748344		38.7	1.02216	38.7	1.01355	38.7	1.0205	38.7	0.81605	38.7	0.819922		38.7	0.018	38.7	0.967742	38.7	1.0205	38.7	0.112828	38.7	0.099646				38.7	1.0205	38.7	0.677547	38.7	0.069		193.5	0.916577	387	0.93979	387	0.789192	387	-0.005908
38.8	1.01196	38.8	1.06	38.8	0.827667	38.8	0.909308	38.8	0.788079		38.8	1.05437	38.8	0.972906	38.8	0.949476	38.8	0.817613	38.8	0.782767		38.8	0.048	38.8	0.958897	38.8	0.949476	38.8	0.0727407	38.8	0.101121				38.8	0.949476	38.8	0.690406	38.8	0.046		194	0.917216	388	0.939896	388	0.788286	388	-0.005949
38.9	0.971599	38.9	1.04667	38.9	0.840563	38.9	0.942721	38.9	0.782661		38.9	1.01891	38.9	0.95615	38.9	0.975691	38.9	0.790776	38.9	0.842033		38.9	0.0168	38.9	0.977107	38.9	0.975691	38.9	0.123051	38.9	0.103333				38.9	0.975691	38.9	0.686449	38.9	0.047		194.5	0.917084	389	0.939937	389	0.79079	389	-0.005996
39	1.04036	39	1.02583	39	0.901524	39	0.982498	39	0.768814		39	1.02541	39	1.01141	39	0.994757	39	0.8395	39	0.779804		39	0.0236	39	0.957336	39	0.994757	39	0.0899594	39	0.0856342				39	0.994757	39	0.664688	39	0.034		195	0.917874	390	0.940298	390	0.790364	390	-0.005848
39.1	0.993274	39.1	0.981667	39.1	0.89449	39.1	0.977725	39.1	0.801927		39.1	1.02837	39.1	1.00178	39.1	1.0286	39.1	0.833246	39.1	0.823798		39.1	0.1084	39.1	0.950052	39.1	1.0286	39.1	0.119554	39.1	0.108496				39.1	1.0286	39.1	0.62908	39.1	0.068		195.5	0.91799	391	0.940432	391	0.79039	391	-0.00597
39.2	1.01345	39.2	1.03917	39.2	0.833529	39.2	0.987271	39.2	0.745936		39.2	1.00384	39.2	1.00107	39.2	0.983317	39.2	0.815008	39.2	0.812856		39.2	0.0136	39.2	0.990114	39.2	0.983317	39.2	0.125742	39.2	0.114764				39.2	0.983317	39.2	0.735905	39.2	0.059		196	0.918468	392	0.940521	392	0.791962	392	-0.006148
39.3	1.05979	39.3	0.9925	39.3	0.937866	39.3	0.917263	39.3	0.759783		39.3	1.04462	39.3	0.978253	39.3	1.00715	39.3	0.835591	39.3	0.820378		39.3	0.026	39.3	0.984391	39.3	1.00715	39.3	0.0980306	39.3	0.115501				39.3	1.00715	39.3	0.70821	39.3	0.062		196.5	0.918311	393	0.940925	393	0.790657	393	-0.00588
39.4	1.02392	39.4	1.04	39.4	0.878077	39.4	0.996818	39.4	0.736303		39.4	1.03457	39.4	0.980749	39.4	0.974261	39.4	0.798593	39.4	0.81468		39.4	0.0564	39.4	1.00104	39.4	0.974261	39.4	0.104488	39.4	0.126195				39.4	0.974261	39.4	0.635015	39.4	0.047		197	0.91894	394	0.940808	394	0.792468	394	-0.006247
39.5	1.02093	39.5	0.99	39.5	0.842907	39.5	0.974543	39.5	0.730283		39.5	1.00296	39.5	0.975401	39.5	1.01954	39.5	0.843669	39.5	0.811261		39.5	0.1348	39.5	0.96514	39.5	1.01954	39.5	0.179012	39.5	0.103333				39.5	1.01954	39.5	0.689416	39.5	0.047		197.5	0.918633	395	0.94144	395	0.791829	395	-0.0066
39.6	1.00523	39.6	1.06667	39.6	0.830012	39.6	0.904535	39.6	0.750753		39.6	0.971927	39.6	0.979679	39.6	0.966158	39.6	0.826472	39.6	0.832915		39.6	0.0208	39.6	0.991155	39.6	0.966158	39.6	0.0673599	39.6	0.129145				39.6	0.966158	39.6	0.706231	39.6	0.048		198	0.9195	396	0.941689	396	0.79356	396	-0.006325
39.7	0.969357	39.7	1.03667	39.7	0.906213	39.7	0.984089	39.7	0.77062		39.7	0.998522	39.7	0.987522	39.7	0.968065	39.7	0.86321	39.7	0.838842		39.7	0.1896	39.7	0.925078	39.7	0.968065	39.7	0.130585	39.7	0.135782				39.7	0.968065	39.7	0.673591	39.7	0.067		198.5	0.920249	397	0.941704	397	0.7934	397	-0.005966
39.8	0.984305	39.8	0.96	39.8	0.895662	39.8	1.00477	39.8	0.763396		39.8	1.05881	39.8	0.98574	39.8	1.01239	39.8	0.836373	39.8	0.864144		39.8	0.0292	39.8	0.980229	39.8	1.01239	39.8	0.0765073	39.8	0.143156				39.8	1.01239	39.8	0.722057	39.8	0.05		199	0.920045	398	0.941735	398	0.795557	398	-0.006339
39.9	0.9858	39.9	1.0525	39.9	0.887456	39.9	0.986476	39.9	0.793498		39.9	1	39.9	1.0107	39.9	0.976644	39.9	0.824648	39.9	0.834739		39.9	0.0204	39.9	0.98179	39.9	0.976644	39.9	0.0996449	39.9	0.0974336				39.9	0.976644	39.9	0.65183	39.9	0.069		199.5	0.920177	399	0.942222	399	0.79601	399	-0.006348
40	0.946936	40	1.01	40	0.881594	40	1.00796	40	0.762793		40	1.00621	40	1.00499	40	1.00143	40	0.826993	40	0.845908		40	0.0372	40	0.973985	40	1.00143	40	0.0880761	40	0.0930088				40	1.00143	40	0.676558	40	0.068		200	0.920797	400	0.942258	400	0.795264	400	-0.006548
40.1	1.06203	40.1	1.04833	40.1	0.928488	40.1	0.975338	40.1	0.780253		40.1	0.98552	40.1	0.997148	40.1	0.973785	40.1	0.845232	40.1	0.827901		40.1	0.0064	40.1	0.977627	40.1	0.973785	40.1	0.133813	40.1	0.130251				40.1	0.973785	40.1	0.653808	40.1	0.036		200.5	0.92141	401	0.942484	401	0.796037	401	-0.00643
40.2	1.01794	40.2	1.07417	40.2	0.826495	40.2	0.984089	40.2	0.753161		40.2	0.972518	40.2	0.976471	40.2	0.962822	40.2	0.830902	40.2	0.842489		40.2	0.0372	40.2	1.02341	40.2	0.962822	40.2	0.116594	40.2	0.149425				40.2	0.962822	40.2	0.661721	40.2	0.061		201	0.92167	402	0.943169	402	0.796463	402	-0.006327
40.3	1.02765	40.3	1.0275	40.3	0.895662	40.3	0.970565	40.3	0.804335		40.3	1.01537	40.3	0.962923	40.3	0.962345	40.3	0.799375	40.3	0.835651		40.3	0.0304	40.3	1.01405	40.3	0.962345	40.3	0.118209	40.3	0.110708				40.3	0.962345	40.3	0.700297	40.3	0.056		201.5	0.922106	403	0.943235	403	0.796649	403	-0.006281
40.4	1.04559	40.4	1.04083	40.4	0.900352	40.4	0.995227	40.4	0.786875		40.4	1.04108	40.4	0.968627	40.4	1.0062	40.4	0.821001	40.4	0.841121		40.4	0.3728	40.4	0.955255	40.4	1.0062	40.4	0.14027	40.4	0.110708				40.4	1.0062	40.4	0.680514	40.4	0.067		202	0.923154	404	0.943085	404	0.796463	404	-0.00617
40.5	1.00149	40.5	1.0775	40.5	0.825322	40.5	0.904535	40.5	0.74112		40.5	1.01389	40.5	0.97861	40.5	1.02479	40.5	0.845753	40.5	0.828129		40.5	0.0476	40.5	0.951613	40.5	1.02479	40.5	0.115518	40.5	0.114027				40.5	1.02479	40.5	0.721068	40.5	0.075		202.5	0.922327	405	0.943243	405	0.797955	405	-0.006245
40.6	1.03214	40.6	1.00167	40.6	0.905041	40.6	1.04535	40.6	0.765804		40.6	1.03339	40.6	0.965062	40.6	0.978551	40.6	0.837155	40.6	0.84568		40.6	0.0172	40.6	0.94693	40.6	0.978551	40.6	0.110945	40.6	0.100383				40.6	0.978551	40.6	0.731949	40.6	0.037		203	0.922423	406	0.943568	406	0.798913	406	-0.006324
40.7	0.973094	40.7	0.984167	40.7	0.869871	40.7	0.976929	40.7	0.787477		40.7	1.06797	40.7	1.0164	40.7	0.989514	40.7	0.818916	40.7	0.817643		40.7	0.0192	40.7	0.954735	40.7	0.989514	40.7	0.0469127	40.7	0.0930088				40.7	0.989514	40.7	0.687438	40.7	0.041		203.5	0.923188	407	0.943821	407	0.800431	407	-0.005953
40.8	1.04335	40.8	0.961667	40.8	0.899179	40.8	1.00557	40.8	0.7646		40.8	1.02719	40.8	1.00713	40.8	0.979504	40.8	0.804325	40.8	0.845452		40.8	0.0328	40.8	0.952133	40.8	0.979504	40.8	0.113097	40.8	0.0963274				40.8	0.979504	40.8	0.683482	40.8	0.043		204	0.923065	408	0.943745	408	0.798407	408	-0.00622
40.9	1.00673	40.9	1.03333	40.9	0.967175	40.9	0.917263	40.9	0.785069		40.9	0.988475	40.9	0.986096	40.9	1.00238	40.9	0.826212	40.9	0.824026		40.9	0.0568	40.9	0.933923	40.9	1.00238	40.9	0.0894213	40.9	0.144263				40.9	1.00238	40.9	0.715134	40.9	0.046		204.5	0.923817	409	0.94423	409	0.799979	409	-0.005917
41	1.06278	41	0.964167	41	0.880422	41	0.997613	41	0.779049		41	0.974291	41	1.0164	41	0.960439	41	0.847837	41	0.822658		41	0.0204	41	0.965661	41	0.960439	41	0.118209	41	0.109602				41	0.960439	41	0.755687	41	0.047		205	0.924543	410	0.944499	410	0.802802	410	-0.006516
41.1	1.01196	41.1	1.06667	41.1	0.893318	41.1	0.956245	41.1	0.76761		41.1	1.00414	41.1	0.996078	41.1	0.957579	41.1	0.849922	41.1	0.82357		41.1	0.0232	41.1	0.955255	41.1	0.957579	41.1	0.124128	41.1	0.0874779				41.1	0.957579	41.1	0.727992	41.1	0.055		205.5	0.924458	411	0.944603	411	0.803521	411	-0.006033
41.2	0.958894	41.2	0.973333	41.2	0.926143	41.2	0.988862	41.2	0.783865		41.2	0.983747	41.2	0.965062	41.2	0.953765	41.2	0.867118	41.2	0.827217		41.2	0.0712	41.2	0.917274	41.2	0.953765	41.2	0.0791977	41.2	0.112552				41.2	0.953765	41.2	0.669634	41.2	0.069		206	0.924786	412	0.944624	412	0.80203	412	-0.006426
41.3	1.06726	41.3	1.085	41.3	0.96483	41.3	0.956245	41.3	0.751355		41.3	1.06383	41.3	1.00998	41.3	0.99571	41.3	0.829599	41.3	0.841805		41.3	0.0288	41.3	0.950572	41.3	0.99571	41.3	0.112828	41.3	0.111445				41.3	0.99571	41.3	0.644906	41.3	0.063		206.5	0.925059	413	0.944763	413	0.802296	413	-0.006335
41.4	1.03139	41.4	1.02333	41.4	0.907386	41.4	0.965792	41.4	0.79109		41.4	1.04935	41.4	1.01319	41.4	0.983794	41.4	0.835591	41.4	0.832232		41.4	0.0744	41.4	0.983871	41.4	0.983794	41.4	0.121168	41.4	0.112183				41.4	0.983794	41.4	0.709199	41.4	0.026		207	0.925216	414	0.944999	414	0.803841	414	-0.006164
41.5	0.961136	41.5	1.03167	41.5	0.87456	41.5	0.949085	41.5	0.768814		41.5	0.978723	41.5	0.978253	41.5	1.00143	41.5	0.809276	41.5	0.819011		41.5	0.0464	41.5	0.990114	41.5	1.00143	41.5	0.0921117	41.5	0.133569				41.5	1.00143	41.5	0.69634	41.5	0.063		207.5	0.925631	415	0.945238	415	0.803628	415	-0.006313
41.6	0.984305	41.6	0.974167	41.6	0.953107	41.6	0.965792	41.6	0.794702		41.6	1.01862	41.6	0.962567	41.6	0.996187	41.6	0.869203	41.6	0.793025		41.6	0.0288	41.6	0.972945	41.6	0.996187	41.6	0.0528317	41.6	0.109971				41.6	0.996187	41.6	0.715134	41.6	0.06		208	0.92615	416	0.945581	416	0.803787	416	-0.006779
41.7	1.09417	41.7	1.0625	41.7	0.87456	41.7	0.995227	41.7	0.829019		41.7	1.04108	41.7	1.02353	41.7	0.975691	41.7	0.857999	41.7	0.794848		41.7	0.1248	41.7	0.925598	41.7	0.975691	41.7	0.131661	41.7	0.112552				41.7	0.975691	41.7	0.680514	41.7	0.08		208.5	0.926063	417	0.945845	417	0.805572	417	-0.006816
41.8	1.01644	41.8	1.06167	41.8	0.875733	41.8	0.954654	41.8	0.7646		41.8	1.03546	41.8	1.00499	41.8	0.959485	41.8	0.824127	41.8	0.842033		41.8	0.0332	41.8	0.992196	41.8	0.959485	41.8	0.0635933	41.8	0.102596				41.8	0.959485	41.8	0.728981	41.8	0.076		209	0.925809	418	0.946106	418	0.805785	418	-0.006161
41.9	0.974589	41.9	1.02167	41.9	0.978898	41.9	0.970565	41.9	0.7646		41.9	0.999113	41.9	0.983957	41.9	1.0143	41.9	0.831423	41.9	0.805334		41.9	0.0236	41.9	0.955775	41.9	1.0143	41.9	0.124128	41.9	0.134676				41.9	1.0143	41.9	0.724036	41.9	0.045		209.5	0.927616	419	0.946033	419	0.806824	419	-0.006451
42	1.00523	42	1.02167	42	0.900352	42	1.00636	42	0.732691		42	1.0133	42	0.98467	42	0.99857	42	0.841845	42	0.784135		42	0.0316	42	0.993757	42	0.99857	42	0.141346	42	0.115501				42	0.99857	42	0.714144	42	0.038		210	0.927151	420	0.946495	420	0.805705	420	-0.006718
42.1	1.05007	42.1	1.04833	42.1	0.855803	42.1	1.06842	42.1	0.807345		42.1	0.98818	42.1	0.975401	42.1	1.02145	42.1	0.854612	42.1	0.829952		42.1	0.0392	42.1	0.986993	42.1	1.02145	42.1	0.156144	42.1	0.0959587				42.1	1.02145	42.1	0.656775	42.1	0.046		210.5	0.927834	421	0.946556	421	0.805332	421	-0.006379
42.2	0.993274	42.2	1.025	42.2	0.91442	42.2	0.968974	42.2	0.786875		42.2	0.968676	42.2	0.980036	42.2	0.971401	42.2	0.842626	42.2	0.829952		42.2	0.0416	42.2	0.951613	42.2	0.971401	42.2	0.103142	42.2	0.113289				42.2	0.971401	42.2	0.726014	42.2	0.057		211	0.927801	422	0.946706	422	0.806744	422	-0.006245
42.3	1.02691	42.3	1.115	42.3	0.975381	42.3	0.929196	42.3	0.780855		42.3	1.02955	42.3	0.973262	42.3	0.980934	42.3	0.859302	42.3	0.787554		42.3	0.0272	42.3	0.961498	42.3	0.980934	42.3	0.124128	42.3	0.128038				42.3	0.980934	42.3	0.735905	42.3	0.071		211.5	0.928543	423	0.946733	423	0.807356	423	-0.006258
42.4	0.975336	42.4	1.015	42.4	0.912075	42.4	1.02307	42.4	0.779651		42.4	0.986702	42.4	0.941533	42.4	1.01239	42.4	0.838458	42.4	0.829496		42.4	0.0164	42.4	0.94693	42.4	1.01239	42.4	0.0861928	42.4	0.0937463				42.4	1.01239	42.4	0.714144	42.4	0.071		212	0.928504	424	0.946937	424	0.808821	424	-0.006008
42.5	1.00299	42.5	0.980833	42.5	0.871043	42.5	0.993636	42.5	0.830825		42.5	1.03605	42.5	0.980392	42.5	0.971401	42.5	0.870245	42.5	0.844085		42.5	0.0236	42.5	0.992196	42.5	0.971401	42.5	0.0999139	42.5	0.152743				42.5	0.971401	42.5	0.638971	42.5	0.069		212.5	0.928674	425	0.947071	425	0.811272	425	-0.006784
42.6	1.02392	42.6	1.04	42.6	0.947245	42.6	0.942721	42.6	0.803733		42.6	1.02571	42.6	1.00107	42.6	1.00048	42.6	0.83481	42.6	0.868019		42.6	0.0304	42.6	1	42.6	1.00048	42.6	0.117671	42.6	0.103702				42.6	1.00048	42.6	0.736894	42.6	0.076		213	0.928714	426	0.94734	426	0.810472	426	-0.006341
42.7	1.04111	42.7	1.01833	42.7	0.922626	42.7	0.98568	42.7	0.809151		42.7	1.0065	42.7	0.975758	42.7	1.03908	42.7	0.870505	42.7	0.884659		42.7	0.0368			42.7	1.03908	42.7	0.10664	42.7	0.0985398				42.7	1.03908	42.7	0.702275	42.7	0.059		213.5	0.929229	427	0.947505	427	0.809887	427	-0.006496
42.8	0.990284	42.8	0.985833	42.8	0.956624	42.8	1.02387	42.8	0.782661		42.8	0.998522	42.8	1.00606	42.8	1.00524	42.8	0.858781	42.8	0.8646		42.8	0.422			42.8	1.00524	42.8	0.118478	42.8	0.161593				42.8	1.00524	42.8	0.683482	42.8	0.056		214	0.929543	428	0.948181	428	0.808954	428	-0.006196
42.9	1.01794	42.9	1.03333	42.9	0.920281	42.9	1.01512	42.9	0.7941		42.9	0.990544	42.9	1.01034	42.9	0.958532	42.9	0.84419	42.9	0.834739		42.9	0.0376			42.9	0.958532	42.9	0.115249	42.9	0.0992773				42.9	0.958532	42.9	0.689416	42.9	0.076		214.5	0.929531	429	0.948043	429	0.811431	429	-0.006454
43	1.05456	43	1.0125	43	0.917937	43	0.943516	43	0.824804		43	1.01241	43	1.05276	43	1.01859	43	0.848619	43	0.857534		43	0.0336			43	1.01859	43	0.166636	43	0.0926401				43	1.01859	43	0.665678	43	0.049		215	0.929953	430	0.948363	430	0.811032	430	-0.006589
43.1	1.06801	43.1	0.9975	43.1	0.961313	43.1	0.963405	43.1	0.795906		43.1	0.989066	43.1	1.02282	43.1	1.0286	43.1	0.859041	43.1	0.82015		43.1	0.0408			43.1	1.0286	43.1	0.0528317	43.1	0.11882				43.1	1.0286	43.1	0.721068	43.1	0.05		215.5	0.93047	431	0.948579	431	0.811644	431	-0.006229
43.2	1.01345	43.2	1.05167	43.2	0.853458	43.2	0.946698	43.2	0.789284		43.2	0.979019	43.2	1.00677	43.2	0.973308	43.2	0.859562	43.2	0.842717		43.2	0.028			43.2	0.973308	43.2	0.145651	43.2	0.104808				43.2	0.973308	43.2	0.743818	43.2	0.058		216	0.930519	432	0.948663	432	0.813003	432	-0.006446
43.3	1.02466	43.3	1.05667	43.3	0.908558	43.3	0.958632	43.3	0.813967		43.3	0.994681	43.3	0.947237	43.3	0.999047	43.3	0.85383	43.3	0.852975		43.3	0.028			43.3	0.999047	43.3	0.0611719	43.3	0.158274				43.3	0.999047	43.3	0.699308	43.3	0.037		216.5	0.931779	433	0.948886	433	0.813722	433	-0.006557
43.4	0.981315	43.4	1.00583	43.4	0.87456	43.4	1.04296	43.4	0.833835		43.4	1.03989	43.4	1.01141	43.4	1.05624	43.4	0.822824	43.4	0.852975		43.4	0.0208			43.4	1.05624	43.4	0.141346	43.4	0.110339				43.4	1.05624	43.4	0.732938	43.4	0.052		217	0.931377	434	0.948973	434	0.814761	434	-0.00669
43.5	1.0568	43.5	0.916667	43.5	0.913247	43.5	0.987271	43.5	0.863335		43.5	0.997636	43.5	0.997504	43.5	0.974261	43.5	0.828817	43.5	0.848872		43.5	0.0328			43.5	0.974261	43.5	0.105564	43.5	0.121032				43.5	0.974261	43.5	0.676558	43.5	0.042		217.5	0.931875	435	0.94928	435	0.814521	435	-0.006252
43.6	0.998505	43.6	1.035	43.6	0.985932	43.6	0.931583	43.6	0.795906		43.6	1.03221	43.6	1.01854	43.6	0.969971	43.6	0.852267	43.6	0.817871		43.6	0.0336			43.6	0.969971	43.6	0.179281	43.6	0.126195				43.6	0.969971	43.6	0.698318	43.6	0.061		218	0.931202	436	0.949508	436	0.814228	436	-0.006677
43.7	1.02691	43.7	1.025	43.7	0.9449	43.7	1.00239	43.7	0.812763		43.7	0.974291	43.7	1.04492	43.7	1.00286	43.7	0.861126	43.7	0.819922		43.7	0.0388			43.7	1.00286	43.7	0.133275	43.7	0.119189				43.7	1.00286	43.7	0.710188	43.7	0.066		218.5	0.932047	437	0.949422	437	0.817184	437	-0.00649
43.8	1.0157	43.8	1.0575	43.8	0.87925	43.8	1.01352	43.8	0.77363		43.8	0.9737	43.8	0.967914	43.8	1.00191	43.8	0.864513	43.8	0.834055		43.8	0.0476			43.8	1.00191	43.8	0.109061	43.8	0.0981711				43.8	1.00191	43.8	0.663699	43.8	0.056		219	0.932702	438	0.949463	438	0.81484	438	-0.006436
43.9	1.00897	43.9	1.015	43.9	0.91442	43.9	0.995227	43.9	0.803733		43.9	1.01034	43.9	0.985383	43.9	0.987131	43.9	0.864252	43.9	0.878961		43.9	0.0128			43.9	0.987131	43.9	0.138925	43.9	0.124351				43.9	0.987131	43.9	0.739862	43.9	0.069		219.5	0.932744	439	0.949876	439	0.816838	439	-0.006562
44	1.0142	44	1.07917	44	0.926143	44	0.993636	44	0.786273		44	1.01684	44	0.997504	44	1.01239	44	0.865034	44	0.881696		44	0.0672			44	1.01239	44	0.13193	44	0.133201				44	1.01239	44	0.70821	44	0.066		220	0.932009	440	0.950179	440	0.817557	440	-0.006874
44.1	0.979073	44.1	1.03167	44.1	0.981243	44.1	1.02466	44.1	0.771222		44.1	0.975473	44.1	1.01462	44.1	0.989514	44.1	0.834028	44.1	0.842261		44.1	0.0252			44.1	0.989514	44.1	0.0859238	44.1	0.102965				44.1	0.989514	44.1	0.684471	44.1	0.06		220.5	0.933051	441	0.950113	441	0.817823	441	-0.006574
44.2	1.00673	44.2	1.0475	44.2	0.962485	44.2	0.976134	44.2	0.826008		44.2	1.03132	44.2	1.02282	44.2	1.0062	44.2	0.815529	44.2	0.832687		44.2	0.0236			44.2	1.0062	44.2	0.134351	44.2	0.105546				44.2	1.0062	44.2	0.669634	44.2	0.054		221	0.933261	442	0.950399	442	0.818622	442	-0.006217
44.3	0.994768	44.3	1.02667	44.3	0.898007	44.3	1.00477	44.3	0.809151		44.3	1.03753	44.3	0.979323	44.3	0.996187	44.3	0.854091	44.3	0.853203		44.3	0.04			44.3	0.996187	44.3	0.135965	44.3	0.142419				44.3	0.996187	44.3	0.706231	44.3	0.049		221.5	0.934165	443	0.950387	443	0.817744	443	-0.006994
44.4	1.0142	44.4	1.05167	44.4	1.03517	44.4	0.969769	44.4	0.777845		44.4	0.981087	44.4	1.01604	44.4	1.02955	44.4	0.842887	44.4	0.838614		44.4	0.2172			44.4	1.02955	44.4	0.124397	44.4	0.110339				44.4	1.02955	44.4	0.697329	44.4	0.039		222	0.933995	444	0.950816	444	0.819049	444	-0.006207
44.5	0.949925	44.5	1.0025	44.5	0.890973	44.5	0.932379	44.5	0.772426		44.5	0.984634	44.5	0.996078	44.5	1.00953	44.5	0.830902	44.5	0.801003		44.5	0.0272			44.5	1.00953	44.5	0.11498	44.5	0.108496				44.5	1.00953	44.5	0.742829	44.5	0.049		222.5	0.934579	445	0.950917	445	0.820354	445	-0.006182
44.6	0.991031	44.6	1.00667	44.6	0.855803	44.6	0.975338	44.6	0.808549		44.6	1.026	44.6	1.01961	44.6	0.983317	44.6	0.84419	44.6	0.83793		44.6	0.0276			44.6	0.983317	44.6	0.121168	44.6	0.104808				44.6	0.983317	44.6	0.66271	44.6	0.038		223	0.934673	446	0.951067	446	0.818836	446	-0.006878
44.7	1.01644	44.7	0.944167	44.7	0.858148	44.7	1.00875	44.7	0.774834		44.7	1.02512	44.7	1.00891	44.7	0.973308	44.7	0.822824	44.7	0.836791		44.7	0.0216			44.7	0.973308	44.7	0.122513	44.7	0.127301				44.7	0.973308	44.7	0.74184	44.7	0.043		223.5	0.934859	447	0.951367	447	0.821179	447	-0.006463
44.8	1.04559	44.8	0.980833	44.8	0.899179	44.8	1.03341	44.8	0.818182		44.8	0.945035	44.8	1.00428	44.8	0.961392	44.8	0.850703	44.8	0.85457		44.8	0.0216			44.8	0.961392	44.8	0.107178	44.8	0.109233				44.8	0.961392	44.8	0.728981	44.8	0.051		224	0.935264	448	0.951339	448	0.821978	448	-0.006766
44.9	1.07773	44.9	1	44.9	0.92966	44.9	0.934765	44.9	0.785671		44.9	1.02512	44.9	0.974688	44.9	0.977121	44.9	0.83976	44.9	0.858445		44.9	0.0416			44.9	0.977121	44.9	0.0988377	44.9	0.141681				44.9	0.977121	44.9	0.711177	44.9	0.046		224.5	0.935774	449	0.951501	449	0.822005	449	-0.006462
45	1.02691	45	1.0175	45	0.951934	45	1.01114	45	0.780253		45	0.998227	45	1.03458	45	1.0224	45	0.828557	45	0.856166		45	0.1372			45	1.0224	45	0.081081	45	0.106652				45	1.0224	45	0.746785	45	0.063		225	0.935653	450	0.951763	450	0.819022	450	-0.006685
45.1	0.9858	45.1	1.05917	45.1	0.875733	45.1	0.97852	45.1	0.781457		45.1	1	45.1	1.02531	45.1	0.99428	45.1	0.842366	45.1	0.844085		45.1	0.0228			45.1	0.99428	45.1	0.149687	45.1	0.139838				45.1	0.99428	45.1	0.718101	45.1	0.078		225.5	0.935807	451	0.952052	451	0.821765	451	-0.006317
45.2	0.979821	45.2	1.0675	45.2	0.901524	45.2	0.98568	45.2	0.798916		45.2	1.01625	45.2	0.990731	45.2	1.01716	45.2	0.855133	45.2	0.849328		45.2	0.0348			45.2	1.01716	45.2	0.209952	45.2	0.123614				45.2	1.01716	45.2	0.70821	45.2	0.027		226	0.936098	452	0.951963	452	0.821499	452	-0.006451
45.3	1.05082	45.3	0.973333	45.3	0.939039	45.3	0.993636	45.3	0.785671		45.3	1.00857	45.3	0.989305	45.3	1.0081	45.3	0.854091	45.3	0.803738		45.3	0.0212			45.3	1.0081	45.3	0.0902284	45.3	0.116608				45.3	1.0081	45.3	0.718101	45.3	0.048		226.5	0.93619	453	0.952291	453	0.823816	453	-0.006479
45.4	1.07175	45.4	1.0625	45.4	1.00352	45.4	0.984089	45.4	0.791692		45.4	1.01064	45.4	0.97148	45.4	1.02383	45.4	0.84445	45.4	0.877593		45.4	0.0192			45.4	1.02383	45.4	0.173362	45.4	0.146106				45.4	1.02383	45.4	0.777448	45.4	0.066		227	0.936565	454	0.951877	454	0.823417	454	-0.006874
45.5	1.02616	45.5	1	45.5	0.90973	45.5	0.998409	45.5	0.812161		45.5	1.00266	45.5	0.982888	45.5	1.03289	45.5	0.881449	45.5	0.870982		45.5	0.036			45.5	1.03289	45.5	0.115518	45.5	0.125457				45.5	1.03289	45.5	0.744807	45.5	0.048		227.5	0.937105	455	0.952601	455	0.826559	455	-0.00632
45.6	0.975336	45.6	1.0525	45.6	0.901524	45.6	0.987271	45.6	0.801325		45.6	1.03664	45.6	0.990731	45.6	0.984747	45.6	0.88666	45.6	0.8646		45.6	0.1172			45.6	0.984747	45.6	0.117133	45.6	0.114027				45.6	0.984747	45.6	0.742829	45.6	0.065		228	0.936859	456	0.952611	456	0.826053	456	-0.006628
45.7	1.06428	45.7	1.06417	45.7	0.854631	45.7	1.02307	45.7	0.824202		45.7	1.01478	45.7	1.0303	45.7	0.989037	45.7	0.850443	45.7	0.858673		45.7	0.018			45.7	0.989037	45.7	0.103142	45.7	0.126932				45.7	0.989037	45.7	0.680514	45.7	0.078		228.5	0.937623	457	0.952898	457	0.825814	457	-0.006811
45.8	0.973094	45.8	1.05083	45.8	0.862837	45.8	1.02625	45.8	0.824804		45.8	1.00887	45.8	0.964349	45.8	1.00763	45.8	0.831683	45.8	0.853203		45.8	0.034			45.8	1.00763	45.8	0.0902284	45.8	0.123245				45.8	1.00763	45.8	0.74184	45.8	0.028		229	0.937297	458	0.953103	458	0.826959	458	-0.006859
45.9	1.02466	45.9	1.01333	45.9	0.878077	45.9	0.986476	45.9	0.859121		45.9	0.996158	45.9	0.980036	45.9	0.957579	45.9	0.825951	45.9	0.872578		45.9	0.0364			45.9	0.957579	45.9	0.0816191	45.9	0.132463				45.9	0.957579	45.9	0.681503	45.9	0.059		229.5	0.937167	459	0.953324	459	0.825414	459	-0.006303
46	1.06278	46	1.06333	46	0.933177	46	0.979316	46	0.810957		46	1.00443	46	0.99893	46	0.971878	46	0.84445	46	0.821062		46	0.036			46	0.971878	46	0.105295	46	0.104808				46	0.971878	46	0.705242	46	0.052		230	0.93799	460	0.953172	460	0.827678	460	-0.006692
46.1	1.02317	46.1	1.02417	46.1	0.957796	46.1	1.01352	46.1	0.785069		46.1	1.02689	46.1	0.976827	46.1	0.976644	46.1	0.853309	46.1	0.866196		46.1	0.0404			46.1	0.976644	46.1	0.113366	46.1	0.103702				46.1	0.976644	46.1	0.730959	46.1	0.057		230.5	0.938071	461	0.953591	461	0.825894	461	-0.006828
46.2	1.03064	46.2	1.01667	46.2	0.80422	46.2	1.01193	46.2	0.813365		46.2	0.986702	46.2	1.01783	46.2	0.991897	46.2	0.874153	46.2	0.84682		46.2	0.022			46.2	0.991897	46.2	0.15157	46.2	0.113289				46.2	0.991897	46.2	0.716123	46.2	0.058		231	0.938951	462	0.953573	462	0.826879	462	-0.006797
46.3	0.973842	46.3	1.01917	46.3	0.924971	46.3	0.989658	46.3	0.816978		46.3	0.999113	46.3	0.994296	46.3	0.99142	46.3	0.851485	46.3	0.850695		46.3	0.0312			46.3	0.99142	46.3	0.127625	46.3	0.101858				46.3	0.99142	46.3	0.721068	46.3	0.083		231.5	0.939069	463	0.953814	463	0.82869	463	-0.006748
46.4	1.03662			46.4	0.955451	46.4	1.06205	46.4	0.787477		46.4	1.03989	46.4	1.01925	46.4	0.986654	46.4	0.865294	46.4	0.823798		46.4	0.0884			46.4	0.986654	46.4	0.166905	46.4	0.141313				46.4	0.986654	46.4	0.681503	46.4	0.047		232	0.939235	464	0.954258	464	0.830075	464	-0.006731
46.5	0.95142			46.5	0.901524	46.5	0.982498	46.5	0.802529		46.5	1.03753	46.5	1.03173	46.5	0.988084	46.5	0.861647	46.5	0.87349		46.5	0.0188			46.5	0.988084	46.5	0.145382	46.5	0.118451				46.5	0.988084	46.5	0.734916	46.5	0.044		232.5	0.939094	465	0.954332	465	0.828956	465	-0.006626
46.6	0.973094			46.6	0.907386	46.6	1.01591	46.6	0.851896		46.6	0.991135	46.6	0.970766	46.6	1.02383	46.6	0.857217	46.6	0.842945		46.6	0.0204			46.6	1.02383	46.6	0.0843095	46.6	0.141681				46.6	1.02383	46.6	0.705242	46.6	0.073		233	0.939196	466	0.954406	466	0.829649	466	-0.006643
46.7	1.01121			46.7	0.978898	46.7	1.05012	46.7	0.74714		46.7	0.971336	46.7	1.0057	46.7	1.01192	46.7	0.877801	46.7	0.854114		46.7	0.0104			46.7	1.01192	46.7	0.119554	46.7	0.122876				46.7	1.01192	46.7	0.731949	46.7	0.067		233.5	0.939806	467	0.954581	467	0.829729	467	-0.006831
46.8	0.9858			46.8	0.845252	46.8	1.0358	46.8	0.821192		46.8	1.06413	46.8	1.02424	46.8	0.970448	46.8	0.835591	46.8	0.843173		46.8	0.0808			46.8	0.970448	46.8	0.0606339	46.8	0.1391				46.8	0.970448	46.8	0.712166	46.8	0.042		234	0.94009	468	0.954505	468	0.832392	468	-0.006626
46.9	1			46.9	0.886284	46.9	1.04614	46.9	0.789284		46.9	1.03842	46.9	1.00285	46.9	1.01335	46.9	0.864252	46.9	0.864828		46.9	0.858			46.9	1.01335	46.9	0.159103	46.9	0.107389				46.9	1.01335	46.9	0.692384	46.9	0.057		234.5	0.93986	469	0.95482	469	0.831939	469	-0.006731
47	1.00374			47	0.96483	47	1.01432	47	0.824202		47	0.991726	47	1.05775	47	0.990467	47	0.832204	47	0.892865		47	0.0304			47	0.990467	47	0.113366	47	0.114027				47	0.990467	47	0.683482	47	0.075		235	0.940675	470	0.955304	470	0.832792	470	-0.006989
47.1	1.03662			47.1	0.878077	47.1	1.03898	47.1	0.855509		47.1	1.01743	47.1	1.05633	47.1	0.972831	47.1	0.84914	47.1	0.879872		47.1	0.0312			47.1	0.972831	47.1	0.107716	47.1	0.107389				47.1	0.972831	47.1	0.679525	47.1	0.055		235.5	0.940965	471	0.955175	471	0.831993	471	-0.006374
47.2	1.01196			47.2	0.923798	47.2	1	47.2	0.809151		47.2	1.06531	47.2	0.993583	47.2	0.969971	47.2	0.843408	47.2	0.878049		47.2	0.0288			47.2	0.969971	47.2	0.124666	47.2	0.11587				47.2	0.969971	47.2	0.705242	47.2	0.067		236	0.940578	472	0.955317	472	0.832312	472	-0.007232
47.3	0.989537			47.3	0.896835			47.3	0.810957		47.3	1.02275	47.3	1.02175	47.3	0.976644	47.3	0.873111	47.3	0.819011		47.3	0.0164			47.3	0.976644	47.3	0.0953402	47.3	0.190723				47.3	0.976644	47.3	0.712166	47.3	0.071		236.5	0.941451	473	0.955601	473	0.832925	473	-0.006865
47.4	1.02018			47.4	0.854631			47.4	0.81457		47.4	1.00621	47.4	0.995365	47.4	1.02002	47.4	0.842887	47.4	0.848416		47.4	0.0264			47.4	1.02002	47.4	0.136234	47.4	0.0974336				47.4	1.02002	47.4	0.785361	47.4	0.066		237	0.941571	474	0.955769	474	0.833937	474	-0.006743
47.5	1.02317			47.5	0.94959			47.5	0.891632		47.5	1.0789	47.5	1.02923	47.5	1.00667	47.5	0.87259	47.5	0.826305		47.5	0.0492			47.5	1.00667	47.5	0.0977616	47.5	0.100015				47.5	1.00667	47.5	0.737883	47.5	0.062		237.5	0.941679	475	0.956008	475	0.833724	475	-0.006373
47.6	1.01121			47.6	0.990621			47.6	0.888019		47.6	0.987884	47.6	1.01676	47.6	1.0348	47.6	0.852006	47.6	0.888078		47.6	0.022			47.6	1.0348	47.6	0.0797358	47.6	0.126195				47.6	1.0348	47.6	0.713155	47.6	0.054		238	0.941455	476	0.955805	476	0.83455	476	-0.006473
47.7	0.998505			47.7	0.98476			47.7	0.835039		47.7	1.05349	47.7	1.00535	47.7	0.998093	47.7	0.856696	47.7	0.888762		47.7	0.0244			47.7	0.998093	47.7	0.110407	47.7	0.128776				47.7	0.998093	47.7	0.718101	47.7	0.046		238.5	0.941831	477	0.95599	477	0.835668	477	-0.006837
47.8	1.03513			47.8	0.901524			47.8	0.816376		47.8	0.990248	47.8	1.00677	47.8	0.960915	47.8	0.840803	47.8	0.851379		47.8	0.036			47.8	0.960915	47.8	0.135965	47.8	0.130619				47.8	0.960915	47.8	0.711177	47.8	0.045		239	0.942486	478	0.95631	478	0.832659	478	-0.006508
47.9	1.04036			47.9	0.899179			47.9	0.784467		47.9	0.980496	47.9	0.996435	47.9	1.01144	47.9	0.876498	47.9	0.873034		47.9	0.1292			47.9	1.01144	47.9	0.124397	47.9	0.0834218				47.9	1.01144	47.9	0.770524	47.9	0.059		239.5	0.942597	479	0.956457	479	0.83431	479	-0.006538
48	0.96861			48	0.937866			48	0.869958		48	1.02985	48	0.983244	48	0.99857	48	0.863731	48	0.852747		48	0.0216			48	0.99857	48	0.121437	48	0.128038				48	0.99857	48	0.698318	48	0.042		240	0.943563	480	0.956589	480	0.83439	480	-0.006952
48.1	0.966368			48.1	0.888628			48.1	0.833835		48.1	1.02246	48.1	0.965419	48.1	0.974261	48.1	0.864252	48.1	0.852975		48.1	0.1452			48.1	0.974261	48.1	0.132737	48.1	0.116239				48.1	0.974261	48.1	0.676558	48.1	0.066		240.5	0.942783	481	0.95665	481	0.837799	481	-0.006886
48.2	1.0583			48.2	0.960141			48.2	0.854907		48.2	1.06738	48.2	0.996435	48.2	0.969495	48.2	0.836113	48.2	0.856394		48.2	0.0288			48.2	0.969495	48.2	0.125473	48.2	0.152743				48.2	0.969495	48.2	0.714144	48.2	0.047		241	0.943019	482	0.957084	482	0.838465	482	-0.007144
48.3	1.05531			48.3	0.908558			48.3	0.836243		48.3	0.995863	48.3	1.02317	48.3	1.01525	48.3	0.8679	48.3	0.85799		48.3	0.0384			48.3	1.01525	48.3	0.127894	48.3	0.133569				48.3	1.01525	48.3	0.758655	48.3	0.057		241.5	0.943787	483	0.956579	483	0.837346	483	-0.006791
48.4	0.95142			48.4	0.950762			48.4	0.801927		48.4	0.974586	48.4	1.00963	48.4	1.01525	48.4	0.866597	48.4	0.88124		48.4	0.0304			48.4	1.01525	48.4	0.0826953	48.4	0.122876				48.4	1.01525	48.4	0.721068	48.4	0.077		242	0.944174	484	0.957427	484	0.838198	484	-0.006745
48.5	1.0441			48.5	0.96483			48.5	0.781457		48.5	0.995272	48.5	1.01676	48.5	0.963775	48.5	0.848359	48.5	0.854114		48.5	0.0224			48.5	0.963775	48.5	0.0931879	48.5	0.121401				48.5	0.963775	48.5	0.739862	48.5	0.065		242.5	0.943766	485	0.957335	485	0.837639	485	-0.006657
48.6	1.00374			48.6	0.856975			48.6	0.825406		48.6	1.07476	48.6	1.00321	48.6	1.00858	48.6	0.861647	48.6	0.859813		48.6	0.0272			48.6	1.00858	48.6	0.108792	48.6	0.128776				48.6	1.00858	48.6	0.689416	48.6	0.05		243	0.9443	486	0.957267	486	0.837399	486	-0.006927
48.7	1.03513			48.7	0.978898			48.7	0.832029		48.7	1.00118	48.7	1.0025	48.7	0.982841	48.7	0.866858	48.7	0.87463		48.7	0.0244			48.7	0.982841	48.7	0.116594	48.7	0.158643				48.7	0.982841	48.7	0.736894	48.7	0.061		243.5	0.944641	487	0.957645	487	0.839583	487	-0.006644
48.8	1.00224			48.8	0.950762			48.8	0.84708		48.8	0.987884	48.8	0.970766	48.8	0.981411	48.8	0.833768	48.8	0.87121		48.8	0.0152			48.8	0.981411	48.8	0.12628	48.8	0.121401				48.8	0.981411	48.8	0.731949	48.8	0.067		244	0.944689	488	0.957267	488	0.839077	488	-0.006757
48.9	1.00374			48.9	0.91442			48.9	0.7941		48.9	1.03753	48.9	1.02923	48.9	0.972831	48.9	0.888484	48.9	0.865512		48.9	0.0336			48.9	0.972831	48.9	0.093995	48.9	0.130251				48.9	0.972831	48.9	0.744807	48.9	0.086		244.5	0.944918	489	0.957988	489	0.839637	489	-0.006957
49	1.04933			49	0.899179			49	0.828417		49	1.01803	49	1.01569	49	1.01954	49	0.873893	49	0.860725		49	0.094			49	1.01954	49	0.145382	49	0.111445				49	1.01954	49	0.723046	49	0.052		245	0.944759	490	0.958265	490	0.839131	490	-0.006858
49.1	1.00149			49.1	0.947245			49.1	0.84106		49.1	1.02187	49.1	1.0303	49.1	0.987131	49.1	0.855393	49.1	0.836107		49.1	0.0408			49.1	0.987131	49.1	0.133544	49.1	0.133938				49.1	0.987131	49.1	0.769535	49.1	0.067		245.5	0.945226	491	0.957838	491	0.841208	491	-0.006765
49.2	0.99701			49.2	0.878077			49.2	0.822396		49.2	0.970449	49.2	1.01569	49.2	1.01907	49.2	0.863731	49.2	0.856622		49.2	0.0228			49.2	1.01907	49.2	0.113635	49.2	0.130619				49.2	1.01907	49.2	0.733927	49.2	0.034		246	0.94558	492	0.958143	492	0.840622	492	-0.006823
49.3	0.994768			49.3	0.943728			49.3	0.822396		49.3	1.03694	49.3	0.998574	49.3	0.988084	49.3	0.859823	49.3	0.841121		49.3	0.92			49.3	0.988084	49.3	0.101797	49.3	0.137994				49.3	0.988084	49.3	0.691395	49.3	0.058		246.5	0.945378	493	0.958237	493	0.841075	493	-0.006912
49.4	1.04484			49.4	1.02696			49.4	0.809753		49.4	0.969267	49.4	1.04813	49.4	0.975214	49.4	0.840803	49.4	0.873034		49.4	0.0392			49.4	0.975214	49.4	0.0993758	49.4	0.146844				49.4	0.975214	49.4	0.677547	49.4	0.046		247	0.946053	494	0.958541	494	0.843765	494	-0.006788
49.5	1.01868			49.5	0.989449			49.5	0.806743		49.5	0.974586	49.5	1.0385	49.5	0.966635	49.5	0.865555	49.5	0.853431		49.5	0.016			49.5	0.966635	49.5	0.109061	49.5	0.12177				49.5	0.966635	49.5	0.722057	49.5	0.056		247.5	0.946144	495	0.95846	495	0.844564	495	-0.006856
49.6	1.0299			49.6	0.941383			49.6	0.835039		49.6	0.961288	49.6	1.01604	49.6	0.969495	49.6	0.84419	49.6	0.858901		49.6	0.1			49.6	0.969495	49.6	0.147803	49.6	0.138363				49.6	0.969495	49.6	0.716123	49.6	0.047		248	0.946498	496	0.958762	496	0.841421	496	-0.007169
49.7	0.964126			49.7	1.03869			49.7	0.842866		49.7	1.01212	49.7	1.03209	49.7	0.955672	49.7	0.893695	49.7	0.866651		49.7	0.0304			49.7	0.955672	49.7	0.115249	49.7	0.138732				49.7	0.955672	49.7	0.76459	49.7	0.045		248.5	0.947054	497	0.959133	497	0.842273	497	-0.006846
49.8	1.00523			49.8	0.864009			49.8	0.851896		49.8	1.03989	49.8	0.989661	49.8	1.04385	49.8	0.89135	49.8	0.847504		49.8	0.046			49.8	1.04385	49.8	0.122782	49.8	0.122876				49.8	1.04385	49.8	0.694362	49.8	0.052		249	0.947077	498	0.959006	498	0.843685	498	-0.006798
49.9	1.02466			49.9	0.961313			49.9	0.872366		49.9	0.988771	49.9	1.01889	49.9	0.999523	49.9	0.884315	49.9	0.837018		49.9	0.028			49.9	0.999523	49.9	0.136234	49.9	0.132832				49.9	0.999523	49.9	0.766568	49.9	0.045		249.5	0.947118	499	0.959481	499	0.845896	499	-0.00679
50	0.978326			50	0.883939			50	0.835039		50	0.981974	50	0.989305	50	1.03146	50	0.862168	50	0.865512		50	0.018			50	1.03146	50	0.142422	50	0.143894				50	1.03146	50	0.727992	50	0.062		250	0.947361	500	0.959618	500	0.84784	500	-0.006752
50.1	1.0568			50.1	0.936694			50.1	0.79109		50.1	1.0195	50.1	0.995365	50.1	1.04766	50.1	0.877019	50.1	0.879644		50.1	0.0092			50.1	1.04766	50.1	0.124397	50.1	0.137257				50.1	1.04766	50.1	0.725025	50.1	0.064		250.5	0.947529	501	0.959618	501	0.846668	501	-0.006862
50.2	1.05232			50.2	1.01407			50.2	0.815172		50.2	1.01271	50.2	1.03244	50.2	0.982841	50.2	0.875195	50.2	0.857534		50.2	0.0428			50.2	0.982841	50.2	0.152108	50.2	0.131726				50.2	0.982841	50.2	0.711177	50.2	0.076		251	0.947496	502	0.959679	502	0.847094	502	-0.007096
50.3	0.988789			50.3	0.838218			50.3	0.839253		50.3	0.951832	50.3	1.00463	50.3	1.01192	50.3	0.870505	50.3	0.870982		50.3	0.0252			50.3	1.01192	50.3	0.102604	50.3	0.133201				50.3	1.01192	50.3	0.69634	50.3	0.05		251.5	0.947666	503	0.960032	503	0.846109	503	-0.006956
50.4	1.04709			50.4	0.92966			50.4	0.837447		50.4	0.973995	50.4	0.981818	50.4	1.02002	50.4	0.879364	50.4	0.879416		50.4	0.0208			50.4	1.02002	50.4	0.112828	50.4	0.148319				50.4	1.02002	50.4	0.693373	50.4	0.03		252	0.948006	504	0.960159	504	0.846455	504	-0.00688
50.5	1.00523			50.5	0.991794			50.5	0.859121		50.5	1.02807	50.5	0.989305	50.5	0.970448	50.5	0.884054	50.5	0.870299		50.5	0.024			50.5	0.970448	50.5	0.144844	50.5	0.0992773				50.5	0.970448	50.5	0.800198	50.5	0.031		252.5	0.947901	505	0.960171	505	0.848053	505	-0.006775
50.6	0.967115			50.6	0.937866			50.6	0.872968		50.6	1.03517	50.6	0.990374	50.6	1.02908	50.6	0.866858	50.6	0.832915		50.6	0.0508			50.6	1.02908	50.6	0.124128	50.6	0.144263				50.6	1.02908	50.6	0.720079	50.6	0.076		253	0.948111	506	0.960496	506	0.847121	506	-0.006853
50.7	0.978326			50.7	0.985932			50.7	0.849488		50.7	1.04167	50.7	1.03922	50.7	1.01335	50.7	0.861126	50.7	0.866879		50.7	0.0432			50.7	1.01335	50.7	0.122782	50.7	0.132094				50.7	1.01335	50.7	0.709199	50.7	0.055		253.5	0.948738	507	0.960451	507	0.847973	507	-0.006712
50.8	0.993274			50.8	0.924971			50.8	0.861529		50.8	1.03723	50.8	1.01462	50.8	0.964728	50.8	0.857217	50.8	0.88124		50.8	0.024			50.8	0.964728	50.8	0.204571	50.8	0.134676				50.8	0.964728	50.8	0.738872	50.8	0.043		254	0.94864	508	0.960473	508	0.85069	508	-0.006752
50.9	1.04634			50.9	0.91442			50.9	0.893438		50.9	1.05349	50.9	1.03351	50.9	0.999047	50.9	0.828557	50.9	0.858901		50.9	0.0176			50.9	0.999047	50.9	0.130854	50.9	0.102227				50.9	0.999047	50.9	0.743818	50.9	0.057		254.5	0.949631	509	0.960979	509	0.850716	509	-0.006815
51	1.01121			51	0.928488			51	0.783865		51	0.99734	51	1.01212	51	1.04051	51	0.871808	51	0.857078		51	0.0336			51	1.04051	51	0.17686	51	0.144263				51	1.04051	51	0.712166	51	0.038		255	0.949148	510	0.960783	510	0.849252	510	-0.007498
51.1	1.00075			51.1	0.896835			51.1	0.845876		51.1	1.00857	51.1	1.02959	51.1	1.02097	51.1	0.861126	51.1	0.85685		51.1	0.0228			51.1	1.02097	51.1	0.109061	51.1	0.154218				51.1	1.02097	51.1	0.707221	51.1	0.032		255.5	0.949753	511	0.961045	511	0.849811	511	-0.007078
51.2	0.991031			51.2	0.950762			51.2	0.84407		51.2	1.04403	51.2	1.00107	51.2	0.986177	51.2	0.881709	51.2	0.894689		51.2	0.026			51.2	0.986177	51.2	0.190043	51.2	0.133569				51.2	0.986177	51.2	0.784372	51.2	0.057		256	0.950222	512	0.961083	512	0.850503	512	-0.007203
51.3	1.00224			51.3	0.902696			51.3	0.832029		51.3	0.968676	51.3	0.986096	51.3	0.993327	51.3	0.873632	51.3	0.8801		51.3	0.0556			51.3	0.993327	51.3	0.170403	51.3	0.117345				51.3	0.993327	51.3	0.718101	51.3	0.057		256.5	0.949609	513	0.961377	513	0.851436	513	-0.006786
51.4	1.02691			51.4	0.919109			51.4	0.839253		51.4	1.01625	51.4	1.01996	51.4	1.01287	51.4	0.873893	51.4	0.879416		51.4	0.03			51.4	1.01287	51.4	0.127625	51.4	0.156431				51.4	1.01287	51.4	0.727003	51.4	0.039		257	0.950044	514	0.961491	514	0.850157	514	-0.006885
51.5	1.01271			51.5	0.922626			51.5	0.81758		51.5	1.03517	51.5	0.997861	51.5	1.03337	51.5	0.863731	51.5	0.887167		51.5	0.016			51.5	1.03337	51.5	0.170941	51.5	0.161962				51.5	1.03337	51.5	0.748764	51.5	0.094		257.5	0.950176	515	0.961715	515	0.851622	515	-0.006866
51.6	1.03886			51.6	0.994138			51.6	0.802529		51.6	0.995567	51.6	1.02317	51.6	0.988561	51.6	0.869984	51.6	0.851379		51.6	0.0268			51.6	0.988561	51.6	0.130047	51.6	0.12767				51.6	0.988561	51.6	0.751731	51.6	0.07		258	0.950519	516	0.96172	516	0.852741	516	-0.007201
51.7	1.03587			51.7	0.936694			51.7	0.827815		51.7	0.99734	51.7	0.993939			51.7	0.87754	51.7	0.88899		51.7	0.0136					51.7	0.105833	51.7	0.153112						51.7	0.782394	51.7	0.051		258.5	0.950922	517	0.961926	517	0.850823	517	-0.007273
				51.8	0.948417			51.8	0.839253		51.8	0.996158	51.8	1.02353			51.8	0.876759	51.8	0.853431		51.8	0.0228					51.8	0.0797358	51.8	0.137994						51.8	0.755687	51.8	0.051		259	0.951119	518	0.962012	518	0.853806	518	-0.007025
				51.9	0.992966			51.9	0.821794		51.9	0.978723	51.9	0.992157			51.9	0.901251	51.9	0.854114		51.9	0.0208					51.9	0.141346	51.9	0.154587						51.9	0.727003	51.9	0.064		259.5	0.951026	519	0.962075	519	0.852634	519	-0.006865
				52	0.930832			52	0.845876		52	1.00502	52	1.00357			52	0.831423	52	0.879189		52	0.0392					52	0.138925	52	0.1391						52	0.74184	52	0.042		260	0.9509	520	0.962378	520	0.853806	520	-0.007038
				52.1	0.928488			52.1	0.858519		52.1	1.01478	52.1	1.04171			52.1	0.878583	52.1	0.850011		52.1	0.024					52.1	0.140001	52.1	0.159749						52.1	0.773492	52.1	0.068		260.5	0.951096	521	0.962317	521	0.853193	521	-0.006701
				52.2	0.933177			52.2	0.874172		52.2	0.986111	52.2	1.01212			52.2	0.90099	52.2	0.869387		52.2	0.0152					52.2	0.130316	52.2	0.12472						52.2	0.755687	52.2	0.065		261	0.951146	522	0.962454	522	0.852794	522	-0.007012
				52.3	0.976553			52.3	0.852498		52.3	0.989066	52.3	1.00428			52.3	0.879885	52.3	0.877365		52.3	0.0156					52.3	0.122513	52.3	0.119558						52.3	0.738872	52.3	0.043		261.5	0.951874	523	0.962487	523	0.854685	523	-0.007026
				52.4	0.960141			52.4	0.875978		52.4	1.04226	52.4	1.01996			52.4	0.889526	52.4	0.856622		52.4	0.022					52.4	0.156682	52.4	0.144631						52.4	0.728981	52.4	0.065		262	0.952225	524	0.963071	524	0.856389	524	-0.007118
				52.5	0.936694			52.5	0.859723		52.5	1.0198	52.5	0.971836			52.5	0.871808	52.5	0.867107		52.5	0.0356					52.5	0.167174	52.5	0.161593						52.5	0.723046	52.5	0.082		262.5	0.9525	525	0.963129	525	0.856682	525	-0.007222
				52.6	0.926143			52.6	0.86755		52.6	1.02128	52.6	1.00963			52.6	0.862168	52.6	0.844769		52.6	0.2152					52.6	0.122513	52.6	0.181136						52.6	0.730959	52.6	0.054		263	0.952378	526	0.963165	526	0.857908	526	-0.006999
				52.7	0.888628			52.7	0.836845		52.7	1.01566	52.7	0.988948			52.7	0.874414	52.7	0.886939		52.7	0.0212					52.7	0.136234	52.7	0.132832						52.7	0.777448	52.7	0.078		263.5	0.951525	527	0.963322	527	0.859905	527	-0.006773
				52.8	0.950762			52.8	0.901866		52.8	1.01921	52.8	1.01034			52.8	0.88197	52.8	0.865968		52.8	0.0668					52.8	0.160986	52.8	0.137625						52.8	0.765579	52.8	0.056		264	0.953035	528	0.963439	528	0.857561	528	-0.006725
				52.9	0.937866			52.9	0.85009		52.9	1.04639	52.9	1.00749			52.9	0.890307	52.9	0.87463		52.9	0.0232					52.9	0.116325	52.9	0.12472						52.9	0.718101	52.9	0.078		264.5	0.952225	529	0.963365	529	0.859479	529	-0.007245
				53	0.942556			53	0.8236		53	1.0266	53	1.0221			53	0.893174	53	0.861865		53	0.0268					53	0.125473	53	0.151268						53	0.709199	53	0.048		265	0.952824	530	0.963675	530	0.859479	530	-0.007026
				53.1	0.917937			53.1	0.844672		53.1	1.04462	53.1	1.01996			53.1	0.850182	53.1	0.866424		53.1	0.0276					53.1	0.180357	53.1	0.125457						53.1	0.713155	53.1	0.067		265.5	0.953512	531	0.963583	531	0.859639	531	-0.006925
				53.2	0.951934			53.2	0.842866		53.2	1.0461	53.2	1.04492			53.2	0.835852	53.2	0.86346		53.2	0.0496					53.2	0.165829	53.2	0.153112						53.2	0.7636	53.2	0.066		266	0.95358	532	0.963906	532	0.860198	532	-0.006978
				53.3	0.880422			53.3	0.853703		53.3	1.05792	53.3	1.02139			53.3	0.875195	53.3	0.88238		53.3	0.1016					53.3	0.149418	53.3	0.153112						53.3	0.760633	53.3	0.043		266.5	0.953517	533	0.964071	533	0.858787	533	-0.007126
				53.4	0.91442			53.4	0.863937		53.4	0.995863	53.4	1.02674			53.4	0.855654	53.4	0.85457		53.4	0.0804					53.4	0.138118	53.4	0.135413						53.4	0.704253	53.4	0.04		267	0.953447	534	0.963972	534	0.859879	534	-0.006871
				53.5	0.881594			53.5	0.803733		53.5	0.968085	53.5	1.03565			53.5	0.847316	53.5	0.897652		53.5	0.0456					53.5	0.113904	53.5	0.128407						53.5	0.748764	53.5	0.09		267.5	0.954074	535	0.964211	535	0.86121	535	-0.006428
				53.6	0.982415			53.6	0.868152		53.6	1.04728	53.6	1.00392			53.6	0.864252	53.6	0.843629		53.6	0.0216					53.6	0.184124	53.6	0.125457						53.6	0.676558	53.6	0.059		268	0.954069	536	0.964744	536	0.860598	536	-0.007027
				53.7	0.953107			53.7	0.86755		53.7	1.01212	53.7	1.02745			53.7	0.885878	53.7	0.889902		53.7	0.0232					53.7	0.185469	53.7	0.137994						53.7	0.751731	53.7	0.069		268.5	0.953982	537	0.964485	537	0.862063	537	-0.007321
				53.8	0.96483			53.8	0.852498		53.8	0.985816	53.8	1.01533			53.8	0.871287	53.8	0.889902		53.8	0.4548					53.8	0.137311	53.8	0.131726						53.8	0.76459	53.8	0.078		269	0.954351	538	0.964701	538	0.860358	538	-0.007251
				53.9	0.982415			53.9	0.8236		53.9	0.984929	53.9	0.999287			53.9	0.869463	53.9	0.900615		53.9	0.0476					53.9	0.144306	53.9	0.158274						53.9	0.787339	53.9	0.069		269.5	0.954413	539	0.964825	539	0.862489	539	-0.00736
				54	0.98476			54	0.859121		54	1.03221	54	1.00749			54	0.855393	54	0.877365		54	0.0176					54	0.121437	54	0.149794						54	0.69634	54	0.062		270	0.955029	540	0.964736	540	0.861876	540	-0.007179
				54.1	0.957796			54.1	0.880795		54.1	1.01093	54.1	1.03815			54.1	0.87285	54.1	0.853203		54.1	0.0264					54.1	0.145113	54.1	0.158274						54.1	0.767557	54.1	0.054		270.5	0.954751	541	0.965023	541	0.860358	541	-0.007301
				54.2	0.940211			54.2	0.79711		54.2	1.00532	54.2	1.02567			54.2	0.879364	54.2	0.891726		54.2	0.0236					54.2	0.158834	54.2	0.15385						54.2	0.767557	54.2	0.049		271	0.955324	542	0.965099	542	0.862782	542	-0.006843
				54.3	0.930832			54.3	0.822998		54.3	1.0396	54.3	1.02745			54.3	0.878843	54.3	0.90016		54.3	0.026					54.3	0.161524	54.3	0.148687						54.3	0.774481	54.3	0.07		271.5	0.954934	543	0.965277	543	0.863527	543	-0.007156
				54.4	0.913247			54.4	0.915713		54.4	1.05969	54.4	1.01854			54.4	0.852788	54.4	0.864372		54.4	0.0292					54.4	0.110676	54.4	0.173392						54.4	0.777448	54.4	0.092		272	0.955725	544	0.965741	544	0.862835	544	-0.007051
				54.5	1.06331			54.5	0.886213		54.5	0.996158	54.5	1.02602			54.5	0.876498	54.5	0.894233		54.5	0.034					54.5	0.145382	54.5	0.128776						54.5	0.732938	54.5	0.05		272.5	0.955294	545	0.965533	545	0.865365	545	-0.007746
				54.6	0.895662			54.6	0.833233		54.6	1.01123	54.6	1.02317			54.6	0.852527	54.6	0.883292		54.6	1.148					54.6	0.159372	54.6	0.14795						54.6	0.724036	54.6	0.062		273	0.955861	546	0.965744	546	0.86446	546	-0.007117
				54.7	0.890973			54.7	0.855509		54.7	1.03162	54.7	0.996791			54.7	0.872069	54.7	0.858673		54.7	0.0324					54.7	0.111214	54.7	0.122507						54.7	0.717112	54.7	0.06		273.5	0.955723	547	0.965802	547	0.866191	547	-0.007234
				54.8	0.954279			54.8	0.880795		54.8	1.02807	54.8	0.980749			54.8	0.900208	54.8	0.830636		54.8	0.0372					54.8	0.167712	54.8	0.146475						54.8	0.776459	54.8	0.059		274	0.956614	548	0.96595	548	0.864539	548	-0.007095
				54.9	0.956624			54.9	0.857917		54.9	1	54.9	1.00499			54.9	0.861126	54.9	0.85799		54.9	0.028					54.9	0.160717	54.9	0.153112						54.9	0.72997	54.9	0.102		274.5	0.956489	549	0.965828	549	0.86691	549	-0.007241
				55	0.923798			55	0.87658		55	1.06767	55	1.06809			55	0.863471	55	0.84796		55	0.0308					55	0.15722	55	0.137257						55	0.732938	55	0.068		275	0.956443	550	0.966478	550	0.863234	550	-0.007393
				55.1	0.969519			55.1	0.890427		55.1	1.00118	55.1	1.00606			55.1	0.846014	55.1	0.869159		55.1	0.0264					55.1	0.164215	55.1	0.132832						55.1	0.824926	55.1	0.05		275.5	0.956421	551	0.966412	551	0.867016	551	-0.00712
				55.2	0.960141			55.2	0.878989		55.2	1.01418	55.2	0.995722			55.2	0.862168	55.2	0.884203		55.2	0.018					55.2	0.115518	55.2	0.127301						55.2	0.738872	55.2	0.038		276	0.956783	552	0.966386	552	0.86659	552	-0.007199
				55.3	1.00117			55.3	0.857315		55.3	1.0195	55.3	1.02139			55.3	0.847837	55.3	0.88124		55.3	0.0324					55.3	0.139194	55.3	0.145737						55.3	0.745796	55.3	0.083		276.5	0.957691	553	0.966584	553	0.867869	553	-0.007318
				55.4	0.962485			55.4	0.90307		55.4	0.984929	55.4	1.04135			55.4	0.868161	55.4	0.883975		55.4	0.0428					55.4	0.171479	55.4	0.143525						55.4	0.703264	55.4	0.06		277	0.957078	554	0.966795	554	0.86691	554	-0.007476
				55.5	0.953107			55.5	0.911499		55.5	1.05201	55.5	1.08699			55.5	0.896561	55.5	0.88124		55.5	0.026					55.5	0.128163	55.5	0.149425						55.5	0.794263	55.5	0.072		277.5	0.957855	555	0.966795	555	0.867762	555	-0.007335
				55.6	0.970692			55.6	0.833835		55.6	0.951537	55.6	1.05241			55.6	0.866076	55.6	0.867107		55.6	0.0512					55.6	0.155067	55.6	0.146844						55.6	0.773492	55.6	0.053		278	0.957413	556	0.966912	556	0.865791	556	-0.007504
				55.7	0.941383			55.7	0.878989		55.7	1.02098	55.7	1.01355			55.7	0.867118	55.7	0.908822		55.7	0.0244					55.7	0.120361	55.7	0.134307						55.7	0.829871	55.7	0.058		278.5	0.957731	557	0.9671	557	0.868828	557	-0.007578
				55.8	0.953107			55.8	0.892234		55.8	1.01566	55.8	1.02246			55.8	0.868421	55.8	0.886483		55.8	0.0188					55.8	0.190581	55.8	0.157906						55.8	0.704253	55.8	0.057		279	0.958049	558	0.967021	558	0.870106	558	-0.007281
				55.9	0.924971			55.9	0.866346		55.9	1.05526					55.9	0.874935	55.9	0.902439		55.9	0.0276					55.9	0.159641	55.9	0.172655						55.9	0.747774	55.9	0.084		279.5	0.958524	559	0.96747	559	0.868774	559	-0.007376
				56	1.00234			56	0.846478		56	1.01566					56	0.882751	56	0.88785		56	0.026					56	0.148879	56	0.148687						56	0.693373	56	0.051		280	0.957928	560	0.967557	560	0.869946	560	-0.007252
				56.1	1.02931			56.1	0.880795		56.1	0.989066					56.1	0.913757	56.1	0.861409		56.1	0.0452					56.1	0.147534	56.1	0.152375						56.1	0.746785	56.1	0.057		280.5	0.95851	561	0.967694	561	0.869147	561	-0.007388
				56.2	0.905041			56.2	0.90307		56.2	0.964243					56.2	0.869463	56.2	0.89013		56.2	0.0228					56.2	0.140808	56.2	0.142788						56.2	0.785361	56.2	0.048		281	0.958251	562	0.967481	562	0.870852	562	-0.007786
				56.3	0.888628			56.3	0.865744		56.3	1.02305					56.3	0.823085	56.3	0.898336		56.3	0.0416					56.3	0.135158	56.3	0.150162						56.3	0.737883	56.3	0.069		281.5	0.959002	563	0.967742	563	0.871411	563	-0.007065
				56.4	0.955451			56.4	0.863335		56.4	1.00236					56.4	0.85826	56.4	0.868019		56.4	0.0712					56.4	0.124666	56.4	0.135044						56.4	0.723046	56.4	0.074		282	0.959175	564	0.968207	564	0.871171	564	-0.007769
				56.5	1.00352			56.5	0.860927		56.5	0.962766					56.5	0.859302	56.5	0.902895		56.5	0.0236					56.5	0.158834	56.5	0.138732						56.5	0.793274	56.5	0.064		282.5	0.959579	565	0.968194	565	0.871464	565	-0.007372
				56.6	0.900352			56.6	0.86755		56.6	1.00591					56.6	0.866858	56.6	0.903351		56.6	0.028					56.6	0.123321	56.6	0.134676						56.6	0.716123	56.6	0.087		283	0.958721	566	0.968392	566	0.871464	566	-0.007177
				56.7	1.00234			56.7	0.888019		56.7	0.971631					56.7	0.865034	56.7	0.895373		56.7	0.018					56.7	0.0956092	56.7	0.164174						56.7	0.779426	56.7	0.055		283.5	0.959464	567	0.968491	567	0.874128	567	-0.007498
				56.8	0.916764			56.8	0.882601		56.8	0.971927					56.8	0.875717	56.8	0.863688		56.8	0.028					56.8	0.111483	56.8	0.20326						56.8	0.697329	56.8	0.057		284	0.959502	568	0.968336	568	0.87205	568	-0.007423
				56.9	0.977726			56.9	0.889825		56.9	0.984043					56.9	0.891089	56.9	0.857306		56.9	0.0252					56.9	0.141615	56.9	0.13615						56.9	0.751731	56.9	0.036		284.5	0.959512	569	0.968834	569	0.874288	569	-0.007603
				57	0.973036			57	0.824202		57	0.982861					57	0.857478	57	0.87463		57	0.0352					57	0.155605	57	0.160487						57	0.742829	57	0.041		285	0.96022	570	0.968361	570	0.873489	570	-0.007383
				57.1	0.895662			57.1	0.851896		57.1	0.997931					57.1	0.86321	57.1	0.874174		57.1	0.0288					57.1	0.142153	57.1	0.150531						57.1	0.78635	57.1	0.091		285.5	0.959628	571	0.968928	571	0.873808	571	-0.007683
				57.2	0.900352			57.2	0.856111		57.2	0.977837					57.2	0.893174	57.2	0.880556		57.2	0.0304					57.2	0.12628	57.2	0.145369						57.2	0.777448	57.2	0.052		286	0.959687	572	0.968763	572	0.873009	572	-0.007655
				57.3	0.941383			57.3	0.893438		57.3	1.00089					57.3	0.870766	57.3	0.884203		57.3	0.0172					57.3	0.161793	57.3	0.132094						57.3	0.683482	57.3	0.035		286.5	0.960244	573	0.969113	573	0.874181	573	-0.007423
				57.4	0.899179			57.4	0.807947		57.4	1.02423					57.4	0.860604	57.4	0.884887		57.4	0.0576					57.4	0.174707	57.4	0.140944						57.4	0.789318	57.4	0.046		287	0.960494	574	0.969062	574	0.873675	574	-0.007696
				57.5	1.00117			57.5	0.933775		57.5	1.04108					57.5	0.872069	57.5	0.8801		57.5	0.0164					57.5	0.184124	57.5	0.116239						57.5	0.761622	57.5	0.045		287.5	0.960818	575	0.969047	575	0.874421	575	-0.007448
				57.6	1.0129			57.6	0.831427		57.6	0.983452					57.6	0.898124	57.6	0.873034		57.6	0.018					57.6	0.131123	57.6	0.174499						57.6	0.820969	57.6	0.062		288	0.960645	576	0.969194	576	0.877324	576	-0.007556
				57.7	1.00821			57.7	0.866346		57.7	0.993499					57.7	0.881449	57.7	0.879872		57.7	0.0612					57.7	0.109868	57.7	0.125088						57.7	0.793274	57.7	0.064		288.5	0.960792	577	0.969583	577	0.875433	577	-0.007714
				57.8	0.963658			57.8	0.95003		57.8	0.990248					57.8	0.871287	57.8	0.856622		57.8	0.0272					57.8	0.122782	57.8	0.163805						57.8	0.76459	57.8	0.066		289	0.961188	578	0.969715	578	0.875939	578	-0.007422
				57.9	0.978898			57.9	0.850692		57.9	0.981087					57.9	0.892131	57.9	0.870299		57.9	0.0272					57.9	0.0953402	57.9	0.14795						57.9	0.727992	57.9	0.064		289.5	0.961609	579	0.969385	579	0.876631	579	-0.007022
				58	0.969519			58	0.885611		58	1.01064					58	0.904117	58	0.889902		58	0.0392					58	0.17121	58	0.155693						58	0.790307	58	0.072		290	0.960986	580	0.969684	580	0.876099	580	-0.007755
				58.1	0.953107			58.1	0.87056		58.1	1.01891					58.1	0.866337	58.1	0.901299		58.1	0.0748					58.1	0.1965	58.1	0.188142						58.1	0.749753	58.1	0.03		290.5	0.961113	581	0.969925	581	0.877537	581	-0.007381
				58.2	0.960141			58.2	0.888019		58.2	1.04285					58.2	0.894997	58.2	0.890586		58.2	0.0388					58.2	0.142153	58.2	0.134307						58.2	0.748764	58.2	0.063		291	0.961714	582	0.97039	582	0.87775	582	-0.007569
				58.3	0.889801			58.3	0.915111		58.3	1.0065					58.3	0.875195	58.3	0.912013		58.3	0.0316					58.3	0.142422	58.3	0.124351						58.3	0.750742	58.3	0.074		291.5	0.961884	583	0.970111	583	0.87735	583	-0.007365
				58.4	0.902696			58.4	0.839253		58.4	0.979905					58.4	0.902032	58.4	0.901071		58.4	0.014					58.4	0.209683	58.4	0.155324						58.4	0.793274	58.4	0.053		292	0.962289	584	0.970192	584	0.879508	584	-0.00742
				58.5	0.87925			58.5	0.853101		58.5	1.00857					58.5	0.907243	58.5	0.889218		58.5	0.05					58.5	0.155067	58.5	0.128407						58.5	0.726014	58.5	0.084		292.5	0.962878	585	0.970502	585	0.878735	585	-0.008087
				58.6	0.926143			58.6	0.927754		58.6	0.988475					58.6	0.878843	58.6	0.91338		58.6	0.0152					58.6	0.144306	58.6	0.148319						58.6	0.744807	58.6	0.058		293	0.962405	586	0.970641	586	0.880467	586	-0.007606
				58.7	0.958968			58.7	0.844672		58.7	0.989953					58.7	0.866076	58.7	0.884659		58.7	0.012					58.7	0.215871	58.7	0.137625						58.7	0.784372	58.7	0.069		293.5	0.963108	587	0.970928	587	0.879748	587	-0.007358
				58.8	0.970692			58.8	0.878387		58.8	1.04846					58.8	0.861386	58.8	0.883064		58.8	0.022					58.8	0.127625	58.8	0.166755						58.8	0.755687	58.8	0.039		294	0.962799	588	0.970631	588	0.879748	588	-0.007414
				58.9	0.973036			58.9	0.880193		58.9	0.990544					58.9	0.881449	58.9	0.887167		58.9	0.0396					58.9	0.0921117	58.9	0.183717						58.9	0.7636	58.9	0.047		294.5	0.963313	589	0.971035	589	0.88052	589	-0.007166
				59	0.963658			59	0.906683		59	1.01359					59	0.896561	59	0.865512		59	0.032					59	0.128432	59	0.129882						59	0.75272	59	0.022		295	0.963386	590	0.970768	590	0.881692	590	-0.00746
				59.1	0.994138			59.1	0.840458		59.1	0.99734					59.1	0.877801	59.1	0.891726		59.1	0.0268					59.1	0.155336	59.1	0.145369						59.1	0.704253	59.1	0.055		295.5	0.962691	591	0.971213	591	0.881159	591	-0.007635
				59.2	0.912075			59.2	0.862131		59.2	1.00089					59.2	0.896561	59.2	0.902895		59.2	0.0308					59.2	0.156951	59.2	0.149425						59.2	0.721068	59.2	0.059		296	0.962835	592	0.971073	592	0.88289	592	-0.007545
				59.3	1.02814			59.3	0.827815		59.3	1.03073					59.3	0.901251	59.3	0.88899		59.3	0.0232					59.3	0.162062	59.3	0.149056						59.3	0.710188	59.3	0.05		296.5	0.963123	593	0.971063	593	0.883503	593	-0.007632
				59.4	0.985932			59.4	0.921734		59.4	1.00059					59.4	0.88197	59.4	0.882836		59.4	0.0616					59.4	0.188159	59.4	0.149425						59.4	0.769535	59.4	0.062		297	0.963367	594	0.971068	594	0.882198	594	-0.007684
				59.5	0.978898			59.5	0.894642		59.5	0.993794					59.5	0.918708	59.5	0.880784		59.5	0.0232					59.5	0.166636	59.5	0.145737						59.5	0.745796	59.5	0.056		297.5	0.963058	595	0.971545	595	0.884275	595	-0.007559
				59.6	0.935522			59.6	0.840458		59.6	1.00975					59.6	0.907504	59.6	0.866424		59.6	0.4032					59.6	0.181702	59.6	0.163437						59.6	0.795252	59.6	0.063		298	0.964176	596	0.971769	596	0.88345	596	-0.007408
				59.7	0.932005			59.7	0.838049		59.7	1.026					59.7	0.881449	59.7	0.928425		59.7	0.0236					59.7	0.149687	59.7	0.132832						59.7	0.747774	59.7	0.082		298.5	0.963922	597	0.971789	597	0.888164	597	-0.007595
				59.8	0.947245			59.8	0.910897		59.8	1.03221					59.8	0.896821	59.8	0.888762		59.8	0.0196					59.8	0.142153	59.8	0.15385						59.8	0.730959	59.8	0.063		299	0.964193	598	0.972121	598	0.884755	598	-0.007832
				59.9	0.954279			59.9	0.916315		59.9	0.979314					59.9	0.904898	59.9	0.923182		59.9	0.0332					59.9	0.192464	59.9	0.160855						59.9	0.734916	59.9	0.064		299.5	0.964662	599	0.971903	599	0.886246	599	-0.007708
				60	0.966002			60	0.880795		60	0.998227					60	0.884315	60	0.873034		60	0.0228					60	0.151839	60	0.150531						60	0.772502	60	0.071		300	0.964376	600	0.972266	600	0.884994	600	-0.007469
				60.1	0.953107			60.1	0.886213		60.1	0.984043					60.1	0.90568	60.1	0.932072		60.1	0.0236					60.1	0.155605	60.1	0.176342						60.1	0.765579	60.1	0.067		300.5	0.964274	601	0.972469	601	0.884595	601	-0.007581
				60.2	0.908558			60.2	0.906081		60.2	0.978132					60.2	0.891089	60.2	0.898564		60.2	0.034					60.2	0.151839	60.2	0.146106						60.2	0.794263	60.2	0.066		301	0.964446	602	0.972185	602	0.886699	602	-0.007659
				60.3	0.9449			60.3	0.856111		60.3	1.02305					60.3	0.894997	60.3	0.931844		60.3	0.256					60.3	0.155605	60.3	0.16528						60.3	0.767557	60.3	0.049		301.5	0.964745	603	0.972457	603	0.88843	603	-0.007572
				60.4	1.02462			60.4	0.900662		60.4	0.925532					60.4	0.878843	60.4	0.869615		60.4	0.0412					60.4	0.107985	60.4	0.12472						60.4	0.750742	60.4	0.06		302	0.964762	604	0.972545	604	0.890694	604	-0.007755
				60.5	0.958968			60.5	0.87357		60.5	1					60.5	0.91975	60.5	0.888078		60.5	0.0272					60.5	0.150494	60.5	0.144631						60.5	0.756677	60.5	0.04		302.5	0.964919	605	0.972883	605	0.887525	605	-0.007857
				60.6	0.939039			60.6	0.864539		60.6	1.04492					60.6	0.869203	60.6	0.847048		60.6	0.0308					60.6	0.10933	60.6	0.139838						60.6	0.806133	60.6	0.061		303	0.965158	606	0.97269	606	0.889282	606	-0.007695
				60.7	0.998828			60.7	0.835039		60.7	1.0396					60.7	0.868942	60.7	0.924094		60.7	0.0492					60.7	0.234435	60.7	0.180767						60.7	0.760633	60.7	0.04		303.5	0.965285	607	0.972855	607	0.889069	607	-0.007547
				60.8	1.00703			60.8	0.854907		60.8	1.04935					60.8	0.858781	60.8	0.880784		60.8	0.0356					60.8	0.117133	60.8	0.176342						60.8	0.76459	60.8	0.074		304	0.96575	608	0.973104	608	0.886992	608	-0.007645
				60.9	0.982415			60.9	0.859723		60.9	1.01803					60.9	0.887962	60.9	0.864372		60.9	0.0284					60.9	0.158834	60.9	0.170074						60.9	0.707221	60.9	0.096		304.5	0.966497	609	0.973165	609	0.889629	609	-0.007496
				61	0.988277			61	0.898254		61	1.01478					61	0.891089	61	0.882152		61	0.0184					61	0.165291	61	0.142788						61	0.766568	61	0.08		305	0.965493	610	0.97302	610	0.889469	610	-0.007373
				61.1	0.902696			61.1	0.866948		61.1	1.00148					61.1	0.862949	61.1	0.901071		61.1	0.0568					61.1	0.206185	61.1	0.18556						61.1	0.74184	61.1	0.05		305.5	0.965968	611	0.973411	611	0.892319	611	-0.008267
				61.2	1.00703			61.2	0.845876		61.2	0.976359					61.2	0.901251	61.2	0.882836		61.2	0.1732					61.2	0.20484	61.2	0.144263						61.2	0.75272	61.2	0.084		306	0.965485	612	0.97302	612	0.88859	612	-0.007729
				61.3	0.826495			61.3	0.840458		61.3	1.01389					61.3	0.908807	61.3	0.883747		61.3	0.5728					61.3	0.209952	61.3	0.160118						61.3	0.78635	61.3	0.078		306.5	0.966363	613	0.973442	613	0.890827	613	-0.008018
				61.4	0.961313			61.4	0.945816		61.4	1.05024					61.4	0.890307	61.4	0.890814		61.4	0.0328					61.4	0.191657	61.4	0.178186						61.4	0.759644	61.4	0.043		307	0.966133	614	0.973523	614	0.889629	614	-0.007868
				61.5	0.987104			61.5	0.869958		61.5	1.00916					61.5	0.863471	61.5	0.917028		61.5	1.0036					61.5	0.14592	61.5	0.157537						61.5	0.765579	61.5	0.081		307.5	0.966092	615	0.973627	615	0.892878	615	-0.007497
				61.6	0.969519			61.6	0.928356		61.6	1.02571					61.6	0.875977	61.6	0.939594		61.6	0.1124					61.6	0.177398	61.6	0.134307						61.6	0.770524	61.6	0.052		308	0.966985	616	0.973853	616	0.891866	616	-0.007623
				61.7	0.989449			61.7	0.868152		61.7	0.984929					61.7	0.893434	61.7	0.907682		61.7	0.0428					61.7	0.140539	61.7	0.146475						61.7	0.81998	61.7	0.061		308.5	0.967339	617	0.973982	617	0.892345	617	-0.007827
				61.8	0.954279			61.8	0.881999		61.8	1.03812					61.8	0.880146	61.8	0.895373		61.8	0.186					61.8	0.139463	61.8	0.176342						61.8	0.785361	61.8	0.051		309	0.966722	618	0.974211	618	0.89365	618	-0.007652
				61.9	0.913247			61.9	0.869958		61.9	1.0529					61.9	0.88692	61.9	0.897424		61.9	0.3796					61.9	0.143499	61.9	0.141313						61.9	0.754698	61.9	0.057		309.5	0.96629	619	0.973802	619	0.891946	619	-0.007844
				62	0.969519			62	0.939193		62	1.00591					62	0.912976	62	0.87463		62	0.0432					62	0.178205	62	0.157906						62	0.795252	62	0.068		310	0.967094	620	0.974239	620	0.895169	620	-0.00761
				62.1	0.954279			62.1	0.871162		62.1	0.999113					62.1	0.883012	62.1	0.888078		62.1	0.0488					62.1	0.186814	62.1	0.178555						62.1	0.815035	62.1	0.072		310.5	0.96637	621	0.974191	621	0.894476	621	-0.008081
				62.2	1.01876			62.2	0.892836		62.2	0.973995					62.2	0.869724	62.2	0.867335		62.2	0.0408					62.2	0.151839	62.2	0.190354						62.2	0.760633	62.2	0.046		311	0.967738	622	0.974556	622	0.896474	622	-0.007902
				62.3	0.963658			62.3	0.903672		62.3	0.996454					62.3	0.883273	62.3	0.904491		62.3	0.028					62.3	0.115787	62.3	0.147581						62.3	0.802176	62.3	0.087		311.5	0.96742	623	0.974691	623	0.895355	623	-0.007608
				62.4	0.893318			62.4	0.895846		62.4	0.972222					62.4	0.862168	62.4	0.888078		62.4	0.066					62.4	0.153184	62.4	0.14205						62.4	0.822948	62.4	0.062		312	0.967916	624	0.974835	624	0.895541	624	-0.007519
				62.5	0.990621			62.5	0.872968		62.5	1.02896					62.5	0.90073	62.5	0.889218		62.5	0.022					62.5	0.121975	62.5	0.159381						62.5	0.869436	62.5	0.095		312.5	0.967711	625	0.974526	625	0.895035	625	-0.007942
				62.6	1.02579			62.6	0.87056		62.6	1.01123					62.6	0.879104	62.6	0.88238		62.6	0.0328					62.6	0.159372	62.6	0.156062						62.6	0.735905	62.6	0.057		313	0.968009	626	0.974719	626	0.893571	626	-0.007943
				62.7	0.960141			62.7	0.865141		62.7	0.98818					62.7	0.900469	62.7	0.895145		62.7	0.0444					62.7	0.174707	62.7	0.19441						62.7	0.771513	62.7	0.051		313.5	0.968417	627	0.974866	627	0.894449	627	-0.008153
				62.8	0.906213			62.8	0.883805		62.8	1.01034					62.8	0.902553	62.8	0.909277		62.8	0.024					62.8	0.10664	62.8	0.158274						62.8	0.781405	62.8	0.038		314	0.968224	628	0.975011	628	0.895675	628	-0.008142
				62.9	0.87925			62.9	0.874172		62.9	0.968676					62.9	0.879625	62.9	0.88238		62.9	0.1424					62.9	0.178205	62.9	0.16233						62.9	0.795252	62.9	0.63		314.5	0.968397	629	0.975407	629	0.894796	629	-0.007965
				63	0.937866			63	0.874774		63	1.01034					63	0.851746	63	0.881924		63	0.0216					63	0.174707	63	0.172655						63	0.779426	63	0.072		315	0.968251	630	0.975417	630	0.897273	630	-0.007999
				63.1	0.956624			63.1	0.908489		63.1	0.974291					63.1	0.890307	63.1	0.848416		63.1	0.0384					63.1	0.102066	63.1	0.166386						63.1	0.792285	63.1	0.069		315.5	0.968446	631	0.97545	631	0.898365	631	-0.008045
				63.2	0.958968			63.2	0.879591		63.2	1.01123					63.2	0.921834	63.2	0.901983		63.2	0.0292					63.2	0.223673	63.2	0.175973						63.2	0.792285	63.2	0.076		316	0.968553	632	0.975473	632	0.89658	632	-0.008333
				63.3	0.994138			63.3	0.895244		63.3	1.03339					63.3	0.89135	63.3	0.89674		63.3	0.0212					63.3	0.159641	63.3	0.182611						63.3	0.782394	63.3	0.083		316.5	0.969251	633	0.975313	633	0.898098	633	-0.007903
				63.4	0.981243			63.4	0.898856		63.4	1.02689					63.4	0.888744	63.4	0.888078		63.4	0.0228					63.4	0.148879	63.4	0.151637						63.4	0.788328	63.4	0.07		317	0.969234	634	0.975511	634	0.898977	634	-0.007845
				63.5	0.905041			63.5	0.887417		63.5	1.04551					63.5	0.918968	63.5	0.891953		63.5	0.0576					63.5	0.2078	63.5	0.19146						63.5	0.804154	63.5	0.062		317.5	0.969278	635	0.97578	635	0.897406	635	-0.007819
				63.6	0.873388			63.6	0.868754		63.6	0.983452					63.6	0.904638	63.6	0.884203		63.6	0.0304					63.6	0.153991	63.6	0.148319						63.6	0.818002	63.6	0.061		318	0.969347	636	0.975798	636	0.898951	636	-0.007726
				63.7	0.971864			63.7	0.91752		63.7	0.953014					63.7	0.880928	63.7	0.908138		63.7	0.348					63.7	0.148341	63.7	0.140575						63.7	0.808111	63.7	0.045		318.5	0.969437	637	0.975777	637	0.897459	637	-0.007854
				63.8	0.982415			63.8	0.909693		63.8	1.04551					63.8	0.899687	63.8	0.910189		63.8	0.028					63.8	0.144037	63.8	0.164912						63.8	0.733927	63.8	0.079		319	0.969042	638	0.97581	638	0.899137	638	-0.008116
				63.9	0.87925			63.9	0.905479		63.9	0.974586					63.9	0.887441	63.9	0.894917		63.9	0.118					63.9	0.219637	63.9	0.157537						63.9	0.815035	63.9	0.074		319.5	0.969115	639	0.97645	639	0.900256	639	-0.007628
				64	0.956624			64	0.945214		64	1.01743					64	0.889526	64	0.878733		64	0.0208					64	0.170672	64	0.182979						64	0.813056	64	0.078		320	0.96919	640	0.976128	640	0.899856	640	-0.008039
				64.1	1.01172			64.1	0.84106		64.1	1.02778					64.1	0.910891	64.1	0.901071		64.1	0.0408					64.1	0.16287	64.1	0.140944						64.1	0.758655	64.1	0.066		320.5	0.969793	641	0.976112	641	0.901055	641	-0.007951
				64.2	0.90973			64.2	0.906081		64.2	0.99143					64.2	0.894216	64.2	0.885115		64.2	0.5064					64.2	0.158834	64.2	0.174499						64.2	0.826904	64.2	0.04		321	0.969839	642	0.976544	642	0.897672	642	-0.007246
				64.3	0.988277			64.3	0.882601		64.3	1.01832					64.3	0.884836	64.3	0.899248		64.3	0.0664					64.3	0.132468	64.3	0.152743						64.3	0.806133	64.3	0.064		321.5	0.969585	643	0.976465	643	0.90236	643	-0.008115
				64.4	0.966002			64.4	0.879591		64.4	0.939421					64.4	0.87259	64.4	0.924322		64.4	0.0192					64.4	0.165022	64.4	0.189985						64.4	0.803165	64.4	0.063		322	0.970171	644	0.976943	644	0.902147	644	-0.007882
				64.5	0.954279			64.5	0.892234		64.5	0.985816					64.5	0.904377	64.5	0.888762		64.5	0.032					64.5	0.147803	64.5	0.153112						64.5	0.780415	64.5	0.06		322.5	0.97036	645	0.976696	645	0.903612	645	-0.007913
				64.6	0.939039			64.6	0.890427		64.6	1.01921					64.6	0.904638	64.6	0.912013		64.6	0.2956					64.6	0.142691	64.6	0.173024						64.6	0.804154	64.6	0.045		323	0.970162	646	0.97694	646	0.902333	646	-0.007926
				64.7	1.06331			64.7	0.899458		64.7	0.999409					64.7	0.868161	64.7	0.937771		64.7	0.04					64.7	0.202688	64.7	0.175973						64.7	0.758655	64.7	0.066		323.5	0.970281	647	0.976879	647	0.902972	647	-0.008115
				64.8	1.00586			64.8	0.891632		64.8	1.01241					64.8	0.910891	64.8	0.896968		64.8	0.0228					64.8	0.195693	64.8	0.159012						64.8	0.782394	64.8	0.055		324	0.970295	648	0.976734	648	0.903532	648	-0.008285
				64.9	0.994138			64.9	0.874172		64.9	0.986407					64.9	0.902032	64.9	0.862548		64.9	0.0316					64.9	0.197307	64.9	0.173024						64.9	0.767557	64.9	0.041		324.5	0.970537	649	0.977087	649	0.903585	649	-0.007867
				65	0.915592			65	0.878387		65	0.994385					65	0.921313	65	0.91452		65	0.0248					65	0.211566	65	0.166386						65	0.790307	65	0.069		325	0.970951	650	0.977313	650	0.903638	650	-0.008078
				65.1	1.06917			65.1	0.916918		65.1	0.998818					65.1	0.867118	65.1	0.886483		65.1	0.0316					65.1	0.165829	65.1	0.151268						65.1	0.817013	65.1	0.062		325.5	0.970873	651	0.977174	651	0.904331	651	-0.007702
				65.2	0.902696			65.2	0.845876		65.2	1.01743					65.2	0.908286	65.2	0.886255		65.2	0.0264					65.2	0.188159	65.2	0.15385						65.2	0.772502	65.2	0.082		326	0.971199	652	0.977582	652	0.904917	652	-0.008019
				65.3	0.966002			65.3	0.935581		65.3	0.963948					65.3	0.911152	65.3	0.892409		65.3	0.0892					65.3	0.149148	65.3	0.154218						65.3	0.771513	65.3	0.083		326.5	0.971274	653	0.977509	653	0.905716	653	-0.007972
				65.4	0.907386			65.4	0.955449		65.4	1.00177					65.4	0.8963	65.4	0.925462		65.4	0.046					65.4	0.164215	65.4	0.148687						65.4	0.879327	65.4	0.06		327	0.971312	654	0.977709	654	0.906222	654	-0.008103
				65.5	0.991794			65.5	0.848284		65.5	1.00443					65.5	0.90099	65.5	0.916116		65.5	0.0284					65.5	0.127894	65.5	0.164174						65.5	0.706231	65.5	0.052		327.5	0.970888	655	0.977915	655	0.906435	655	-0.0079
				65.6	0.948417			65.6	0.910295		65.6	0.977246					65.6	0.8963	65.6	0.885115		65.6	0.1884					65.6	0.184393	65.6	0.148319						65.6	0.817013	65.6	0.057		328	0.972106	656	0.978141	656	0.90505	656	-0.008094
				65.7	0.946073			65.7	0.910897		65.7	1.00709					65.7	0.906983	65.7	0.90563		65.7	0.0308					65.7	0.194886	65.7	0.220959						65.7	0.793274	65.7	0.052		328.5	0.971499	657	0.978143	657	0.905982	657	-0.008201
				65.8	0.928488			65.8	0.910295		65.8	0.989362					65.8	0.898645	65.8	0.909961		65.8	0.0256					65.8	0.166905	65.8	0.17118						65.8	0.769535	65.8	0.057		329	0.971714	658	0.978019	658	0.908565	658	-0.007675
				65.9	0.935522			65.9	0.875978		65.9	0.984338					65.9	0.902553	65.9	0.905402		65.9	0.0308					65.9	0.190043	65.9	0.141313						65.9	0.756677	65.9	0.087		329.5	0.972449	659	0.978105	659	0.908166	659	-0.008068
				66	0.966002			66	0.886815		66	0.998818					66	0.8963	66	0.886255		66	0.058					66	0.199459	66	0.143894						66	0.803165	66	0.072		330	0.972163	660	0.978113	660	0.909897	660	-0.007921
				66.1	1.00469			66.1	0.868754		66.1	0.994385					66.1	0.88666	66.1	0.878733		66.1	0.2116					66.1	0.121706	66.1	0.19441						66.1	0.818991	66.1	0.06		330.5	0.97192	661	0.978263	661	0.908619	661	-0.007991
				66.2	1.03751			66.2	0.897652		66.2	1.03369					66.2	0.87259	66.2	0.915888		66.2	0.174					66.2	0.19354	66.2	0.183717						66.2	0.824926	66.2	0.102		331	0.972692	662	0.978314	662	0.908805	662	-0.008
				66.3	1.01407			66.3	0.927754		66.3	1.01448					66.3	0.862689	66.3	0.914064		66.3	0.1304					66.3	0.175784	66.3	0.154587						66.3	0.724036	66.3	0.059		331.5	0.972756	663	0.978499	663	0.91027	663	-0.007969
				66.4	0.957796			66.4	0.912101		66.4	1.06944					66.4	0.852006	66.4	0.876225		66.4	0.02					66.4	0.133544	66.4	0.146844						66.4	0.808111	66.4	0.058		332	0.972816	664	0.978375	664	0.910164	664	-0.007879
				66.5	0.955451			66.5	0.925346		66.5	1.0068					66.5	0.881709	66.5	0.885115		66.5	0.0452					66.5	0.201073	66.5	0.149425						66.5	0.759644	66.5	0.073		332.5	0.972443	665	0.978392	665	0.909871	665	-0.008087
				66.6	0.98007			66.6	0.889223		66.6	1.0458					66.6	0.898124	66.6	0.902895		66.6	0.0736					66.6	0.128701	66.6	0.166755						66.6	0.820969	66.6	0.087		333	0.972916	666	0.978699	666	0.91027	666	-0.008022
				66.7	0.92966			66.7	0.883805		66.7	1.00059					66.7	0.904638	66.7	0.917028		66.7	0.0196					66.7	0.123859	66.7	0.17413						66.7	0.807122	66.7	0.067		333.5	0.972592	667	0.978898	667	0.910829	667	-0.008217
				66.8	0.977726			66.8	0.849488		66.8	0.990839					66.8	0.893955	66.8	0.912925		66.8	0.0364					66.8	0.142153	66.8	0.189985						66.8	0.815035	66.8	0.082		334	0.97319	668	0.979068	668	0.910723	668	-0.008198
				66.9	0.957796			66.9	0.889825		66.9	1.013					66.9	0.909588	66.9	0.893549		66.9	0.0612					66.9	0.139463	66.9	0.166018						66.9	0.8091	66.9	0.064		334.5	0.973174	669	0.979144	669	0.912214	669	-0.007854
				67	0.942556			67	0.916315		67	0.987293					67	0.892652	67	0.892637		67	0.0456					67	0.121437	67	0.17413						67	0.799209	67	0.083		335	0.972927	670	0.97936	670	0.912294	670	-0.007939
				67.1	0.968347			67.1	0.910897		67.1	0.998227					67.1	0.879625	67.1	0.926829		67.1	1.226					67.1	0.238739	67.1	0.164174						67.1	0.78635	67.1	0.086		335.5	0.973862	671	0.979443	671	0.911708	671	-0.008059
				67.2	0.930832			67.2	0.857315		67.2	1.00798					67.2	0.931735	67.2	0.896968		67.2	0.0668					67.2	0.183317	67.2	0.154587						67.2	0.769535	67.2	0.054		336	0.973992	672	0.979367	672	0.911602	672	-0.008361
				67.3	0.933177			67.3	0.948826		67.3	0.970449					67.3	0.910631	67.3	0.907682		67.3	0.0336					67.3	0.178205	67.3	0.178923						67.3	0.85361	67.3	0.071		336.5	0.973422	673	0.979565	673	0.912534	673	-0.007783
				67.4	1.02696			67.4	0.880193		67.4	1.00916					67.4	0.917405	67.4	0.914976		67.4	0.0312					67.4	0.201073	67.4	0.185929						67.4	0.818002	67.4	0.05		337	0.974011	674	0.979464	674	0.91264	674	-0.008218
				67.5	1.04572			67.5	0.880795		67.5	0.948582					67.5	0.901251	67.5	0.91566		67.5	0.022					67.5	0.158027	67.5	0.185929						67.5	0.848665	67.5	0.066		337.5	0.973717	675	0.979608	675	0.911389	675	-0.007824
				67.6	0.98007			67.6	0.886815		67.6	1.00148					67.6	0.897863	67.6	0.894005		67.6	0.09					67.6	0.158834	67.6	0.165649						67.6	0.796241	67.6	0.078		338	0.973674	676	0.979525	676	0.913147	676	-0.008295
				67.7	0.995311			67.7	0.904877		67.7	0.979019					67.7	0.865034	67.7	0.917939		67.7	0.0204					67.7	0.16825	67.7	0.166018						67.7	0.847676	67.7	0.075		338.5	0.974246	677	0.979309	677	0.913679	677	-0.008031
				67.8	0.974209			67.8	0.933173		67.8	1.02807					67.8	0.898124	67.8	0.906998		67.8	0.0352					67.8	0.153722	67.8	0.190354						67.8	0.845697	67.8	0.057		339	0.973706	678	0.979588	678	0.912161	678	-0.007978
				67.9	0.976553			67.9	0.904275		67.9	0.999113					67.9	0.859041	67.9	0.891042		67.9	0.0452					67.9	0.153453	67.9	0.170074						67.9	0.79723	67.9	0.048		339.5	0.974502	679	0.979908	679	0.914878	679	-0.008177
				68	1.01172			68	0.911499		68	0.957447					68	0.89604	68	0.87121		68	0.0404					68	0.26376	68	0.186298						68	0.78635	68	0.047		340	0.974314	680	0.979987	680	0.914585	680	-0.008469
				68.1	0.954279			68.1	0.886213		68.1	1.01537					68.1	0.899948	68.1	0.904491		68.1	0.0384					68.1	0.184662	68.1	0.174867						68.1	0.856578	68.1	0.059		340.5	0.974535	681	0.979994	681	0.915384	681	-0.008052
				68.2	0.917937			68.2	0.939193		68.2	1.03576					68.2	0.903596	68.2	0.91566		68.2	0.088					68.2	0.295776	68.2	0.160487						68.2	0.838773	68.2	0.059		341	0.974589	682	0.980048	682	0.913812	682	-0.008242
				68.3	1.00469			68.3	0.929561		68.3	1.02955					68.3	0.901511	68.3	0.919307		68.3	0.024					68.3	0.149956	68.3	0.196622						68.3	0.806133	68.3	0.059		341.5	0.974624	683	0.979837	683	0.916689	683	-0.008195
				68.4	1.00938			68.4	0.91752		68.4	1.05437					68.4	0.891871	68.4	0.921131		68.4	0.0148					68.4	0.165829	68.4	0.175605						68.4	0.728981	68.4	0.043		342	0.97504	684	0.980355	684	0.914318	684	-0.007817
				68.5	0.956624			68.5	0.909091		68.5	0.9737					68.5	0.914539	68.5	0.888306		68.5	0.0308					68.5	0.165291	68.5	0.185192						68.5	0.804154	68.5	0.101		342.5	0.975016	685	0.980446	685	0.915091	685	-0.008318
				68.6	1.06331			68.6	0.932571		68.6	1.00443					68.6	0.912715	68.6	0.905858		68.6	0.034					68.6	0.22717	68.6	0.192198						68.6	0.712166	68.6	0.079		343	0.974526	686	0.980416	686	0.916556	686	-0.008293
				68.7	0.957796			68.7	0.945214		68.7	0.970154					68.7	0.889786	68.7	0.905858		68.7	0.0416					68.7	0.127894	68.7	0.232389						68.7	0.777448	68.7	0.056		343.5	0.975128	687	0.980563	687	0.917515	687	-0.00807
				68.8	0.975381			68.8	0.905479		68.8	1.0003					68.8	0.948932	68.8	0.901071		68.8	0.0392					68.8	0.206992	68.8	0.163805						68.8	0.8091	68.8	0.07		344	0.975736	688	0.980776	688	0.917674	688	-0.007861
				68.9	0.957796			68.9	0.901264		68.9	1.04314					68.9	0.888484	68.9	0.92341		68.9	0.0592					68.9	0.192733	68.9	0.209159						68.9	0.762611	68.9	0.06		344.5	0.975267	689	0.980637	689	0.918074	689	-0.008165
				69	0.971864			69	0.92053		69	1.04048					69	0.885618	69	0.883292		69	0.0492					69	0.181164	69	0.177448						69	0.761622	69	0.078		345	0.974905	690	0.980692	690	0.919139	690	-0.008034
				69.1	1.06213			69.1	0.91752		69.1	1.00148					69.1	0.876238	69.1	0.894689		69.1	0.0252					69.1	0.193809	69.1	0.215796						69.1	0.727003	69.1	0.066		345.5	0.975909	691	0.98116	691	0.919991	691	-0.008268
				69.2	0.990621			69.2	0.906683		69.2	1.0328					69.2	0.936425	69.2	0.882152		69.2	0.1228					69.2	0.155875	69.2	0.174499						69.2	0.777448	69.2	0.056		346	0.976238	692	0.980812	692	0.917541	692	-0.008321
				69.3	0.946073			69.3	0.931969		69.3	1.04226					69.3	0.922876	69.3	0.904946		69.3	0.1504					69.3	0.181702	69.3	0.171917						69.3	0.808111	69.3	0.061		346.5	0.976276	693	0.981223	693	0.919406	693	-0.008253
				69.4	0.948417			69.4	0.901264		69.4	1.00768					69.4	0.883273	69.4	0.910417		69.4	0.0284					69.4	0.167174	69.4	0.190723						69.4	0.760633	69.4	0.09		347	0.975463	694	0.981208	694	0.921323	694	-0.008314
				69.5	0.928488			69.5	0.872968		69.5	1.00325					69.5	0.892131	69.5	0.886027		69.5	0.0308					69.5	0.183317	69.5	0.183717						69.5	0.785361	69.5	0.046		347.5	0.975938	695	0.981551	695	0.920018	695	-0.00782
				69.6	0.998828			69.6	0.924142		69.6	1.01389					69.6	0.87285	69.6	0.886711		69.6	0.056					69.6	0.167981	69.6	0.170442						69.6	0.760633	69.6	0.073		348	0.975784	696	0.981266	696	0.91826	696	-0.0084
				69.7	0.933177			69.7	0.895244		69.7	1.00827					69.7	0.902032	69.7	0.877593		69.7	0.0232					69.7	0.124666	69.7	0.157168						69.7	0.816024	69.7	0.055		348.5	0.976559	697	0.981556	697	0.92119	697	-0.008375
				69.8	0.930832			69.8	0.90307		69.8	1.04521					69.8	0.927306	69.8	0.898336		69.8	0.0512					69.8	0.131392	69.8	0.20326						69.8	0.773492	69.8	0.05		349	0.97695	698	0.981644	698	0.920258	698	-0.008005
				69.9	0.994138			69.9	0.906683		69.9	1.02719					69.9	0.909067	69.9	0.895373		69.9	0.5088					69.9	0.213987	69.9	0.150531						69.9	0.785361	69.9	0.154		349.5	0.976951	699	0.981523	699	0.920125	699	-0.007737
				70	0.996483			70	0.879591		70	0.998227					70	0.914278	70	0.946433		70	0.0304					70	0.136234	70	0.209897						70	0.818002	70	0.071		350	0.976705	700	0.981556	700	0.919166	700	-0.007984
				70.1	0.957796			70.1	0.925948		70.1	1.01655					70.1	0.901251	70.1	0.911101		70.1	0.2028					70.1	0.141077	70.1	0.19146						70.1	0.805143	70.1	0.065		350.5	0.976575	701	0.981891	701	0.921323	701	-0.008422
				70.2	1.02462			70.2	0.925948		70.2	0.980201					70.2	0.885096	70.2	0.924094		70.2	0.0284					70.2	0.189774	70.2	0.181504						70.2	0.860534	70.2	0.067		351	0.976816	702	0.981906	702	0.920737	702	-0.008286
				70.3	0.989449			70.3	0.937989		70.3	1.02098					70.3	0.869984	70.3	0.90677		70.3	0.0392					70.3	0.160448	70.3	0.197729						70.3	0.76459	70.3	0.074		351.5	0.977148	703	0.981942	703	0.919113	703	-0.008056
				70.4	0.974209			70.4	0.935581		70.4	1.00857					70.4	0.934862	70.4	0.917483		70.4	0.0628					70.4	0.181433	70.4	0.185929						70.4	0.749753	70.4	0.054		352	0.977256	704	0.981921	704	0.921962	704	-0.008373
				70.5	0.975381			70.5	0.934979		70.5	0.946809					70.5	0.880406	70.5	0.925234		70.5	0.0928					70.5	0.157489	70.5	0.184823						70.5	0.779426	70.5	0.078		352.5	0.977196	705	0.982195	705	0.921297	705	-0.008161
				70.6	0.956624			70.6	0.848886		70.6	0.967199					70.6	0.90568	70.6	0.919079		70.6	0.0956					70.6	0.21318	70.6	0.175605						70.6	0.803165	70.6	0.081		353	0.97726	706	0.981982	706	0.923374	706	-0.008311
				70.7	0.973036			70.7	0.869356		70.7	1.00207					70.7	0.909849	70.7	0.899476		70.7	0.0408					70.7	0.204571	70.7	0.152743						70.7	0.788328	70.7	0.061		353.5	0.977534	707	0.982129	707	0.924013	707	-0.008125
				70.8	0.98476			70.8	0.939795		70.8	0.964539					70.8	0.929911	70.8	0.906542		70.8	0.0416					70.8	0.173631	70.8	0.175973						70.8	0.770524	70.8	0.063		354	0.977388	708	0.982254	708	0.921829	708	-0.007949
				70.9	0.950762			70.9	0.881999		70.9	1.02985					70.9	0.902814	70.9	0.917256		70.9	0.0896					70.9	0.198652	70.9	0.182611						70.9	0.810089	70.9	0.071		354.5	0.977731	709	0.982584	709	0.923241	709	-0.008112
				71	0.994138			71	0.937989		71	1.01093					71	0.933559	71	0.931844		71	0.058					71	0.151839	71	0.183348						71	0.840752	71	0.057		355	0.978278	710	0.982393	710	0.923347	710	-0.007976
				71.1	0.932005			71.1	0.925948		71.1	0.989953					71.1	0.922616	71.1	0.89902		71.1	0.0932					71.1	0.210221	71.1	0.218378						71.1	0.8091	71.1	0.052		355.5	0.97786	711	0.982632	711	0.92396	711	-0.008476
				71.2	1.06213			71.2	0.901264		71.2	1.00473					71.2	0.923919	71.2	0.897196		71.2	0.0216					71.2	0.166905	71.2	0.174499						71.2	0.767557	71.2	0.084		356	0.977776	712	0.982642	712	0.923987	712	-0.007761
				71.3	0.951934			71.3	0.925346		71.3	1.08924					71.3	0.932777	71.3	0.920903		71.3	0.0336					71.3	0.16287	71.3	0.209159						71.3	0.768546	71.3	0.073		356.5	0.977642	713	0.982751	713	0.923507	713	-0.00865
				71.4	1.02814			71.4	0.952438		71.4	1.01743					71.4	0.884054	71.4	0.928197		71.4	0.0328					71.4	0.174707	71.4	0.188142						71.4	0.808111	71.4	0.056		357	0.979107	714	0.982797	714	0.924253	714	-0.008696
				71.5	0.998828			71.5	0.974714		71.5	0.997045					71.5	0.884836	71.5	0.918851		71.5	0.042					71.5	0.179281	71.5	0.16823						71.5	0.782394	71.5	0.068		357.5	0.978146	715	0.982795	715	0.925451	715	-0.008354
				71.6	0.889801			71.6	0.95304		71.6	0.971336					71.6	0.878843	71.6	0.930932		71.6	0.3216					71.6	0.225556	71.6	0.180398						71.6	0.810089	71.6	0.088		358	0.978219	716	0.982769	716	0.925904	716	-0.008368
				71.7	1.01876			71.7	0.910897		71.7	0.987293					71.7	0.906983	71.7	0.927285		71.7	0.0464					71.7	0.11498	71.7	0.241608						71.7	0.735905	71.7	0.031		358.5	0.978986	717	0.983269	717	0.926384	717	-0.008709
				71.8	0.966002			71.8	0.931367		71.8	0.995272					71.8	0.918447	71.8	0.921587		71.8	0.0728					71.8	0.218292	71.8	0.181136						71.8	0.736894	71.8	0.051		359	0.979016	718	0.983236	718	0.925851	718	-0.008772
				71.9	0.997655			71.9	0.911499		71.9	1.04374					71.9	0.933299	71.9	0.950536		71.9	0.0432					71.9	0.18789	71.9	0.169336						71.9	0.813056	71.9	0.085		359.5	0.97809	719	0.983439	719	0.925824	719	-0.008137
				72	0.981243			72	0.992775		72	0.97961					72	0.89604	72	0.904946		72	0.0188					72	0.166098	72	0.182611						72	0.860534	72	0.085		360	0.978812	720	0.983226	720	0.927795	720	-0.008546
				72.1	0.923798			72.1	0.937387		72.1	1.04108					72.1	0.890568	72.1	0.893093		72.1	0.0308					72.1	0.196231	72.1	0.173392						72.1	0.790307	72.1	0.066		360.5	0.979374	721	0.983665	721	0.926064	721	-0.008403
				72.2	1.06917			72.2	0.936785		72.2	1.02157					72.2	0.906201	72.2	0.922954		72.2	0.0224					72.2	0.169327	72.2	0.213584						72.2	0.811078	72.2	0.048		361	0.978908	722	0.98329	722	0.926996	722	-0.008498
				72.3	0.996483			72.3	0.888621		72.3	0.965426					72.3	0.8963	72.3	0.868247		72.3	0.05					72.3	0.201073	72.3	0.176342						72.3	0.773492	72.3	0.085		361.5	0.978623	723	0.983432	723	0.928514	723	-0.00837
				72.4	0.987104			72.4	0.947622		72.4	0.981678					72.4	0.893434	72.4	0.911329		72.4	0.0272					72.4	0.208069	72.4	0.233864						72.4	0.760633	72.4	0.071		362	0.9798	724	0.983848	724	0.928834	724	-0.008288
				72.5	0.935522			72.5	0.930765		72.5	1.0328					72.5	0.931475	72.5	0.908138		72.5	0.034					72.5	0.179819	72.5	0.182979						72.5	0.72997	72.5	0.072		362.5	0.979221	725	0.983909	725	0.929633	725	-0.00815
				72.6	1.00352			72.6	0.889825		72.6	1.00739					72.6	0.903596	72.6	0.880328		72.6	0.0324					72.6	0.15991	72.6	0.189248						72.6	0.7636	72.6	0.068		363	0.979735	726	0.983942	726	0.928967	726	-0.008779
				72.7	0.933177			72.7	0.936785		72.7	1.03546					72.7	0.894997	72.7	0.90563		72.7	0.0164					72.7	0.191119	72.7	0.194779						72.7	0.79723	72.7	0.056		363.5	0.979123	727	0.983858	727	0.92673	727	-0.008811
				72.8	0.988277			72.8	0.918122		72.8	1.04462					72.8	0.922355	72.8	0.914976		72.8	0.0376					72.8	0.127625	72.8	0.198835						72.8	0.776459	72.8	0.07		364	0.980611	728	0.983582	728	0.927076	728	-0.00872
				72.9	0.982415			72.9	0.930765		72.9	0.989953					72.9	0.932256	72.9	0.902667		72.9	0.1188					72.9	0.192733	72.9	0.159749						72.9	0.788328	72.9	0.06		364.5	0.980014	729	0.983825	729	0.930086	729	-0.008771
				73	0.888628			73	0.924142		73	0.998818					73	0.905419	73	0.904491		73	0.0376					73	0.244927	73	0.213953						73	0.840752	73	0.071		365	0.979971	730	0.984181	730	0.928621	730	-0.008278
				73.1	0.968347			73.1	0.916315		73.1	0.999409					73.1	0.902293	73.1	0.92341		73.1	0.0384					73.1	0.201343	73.1	0.176711						73.1	0.779426	73.1	0.055		365.5	0.979722	731	0.984353	731	0.928621	731	-0.008774
				73.2	1.04103			73.2	0.980132		73.2	0.97695					73.2	0.947368	73.2	0.930248		73.2	0.0396					73.2	0.166367	73.2	0.183717						73.2	0.788328	73.2	0.052		366	0.980178	732	0.984386	732	0.928275	732	-0.008398
				73.3	0.983587			73.3	0.912703		73.3	0.987293					73.3	0.917665	73.3	0.935035		73.3	0.0356					73.3	0.17121	73.3	0.201416						73.3	0.841741	73.3	0.08		366.5	0.980133	733	0.984465	733	0.932003	733	-0.007976
				73.4	1.0551			73.4	0.954846		73.4	0.942376					73.4	0.903596	73.4	0.943013		73.4	0.0368					73.4	0.201881	73.4	0.170074						73.4	0.837784	73.4	0.088		367	0.979763	734	0.984488	734	0.933175	734	-0.008203
				73.5	0.977726			73.5	0.94702		73.5	0.977246					73.5	0.898645	73.5	0.925462		73.5	0.046					73.5	0.191388	73.5	0.177448						73.5	0.805143	73.5	0.067		367.5	0.979866	735	0.984516	735	0.930698	735	-0.008739
				73.6	0.941383			73.6	0.942806		73.6	1.02098					73.6	0.909067	73.6	0.908822		73.6	0.0356					73.6	0.177936	73.6	0.213953						73.6	0.833828	73.6	0.062		368	0.980383	736	0.984605	736	0.932216	736	-0.008473
				73.7	0.990621			73.7	0.930163		73.7	0.987589					73.7	0.923137	73.7	0.917483		73.7	0.0348					73.7	0.161793	73.7	0.182242						73.7	0.796241	73.7	0.051		368.5	0.981212	737	0.984742	737	0.931311	737	-0.008457
				73.8	0.890973			73.8	0.888019		73.8	1.03487					73.8	0.927306	73.8	0.913608		73.8	0.0352					73.8	0.150763	73.8	0.179292						73.8	0.834817	73.8	0.087		369	0.980181	738	0.984635	738	0.931551	738	-0.008479
				73.9	0.950762			73.9	0.940397		73.9	1.01152					73.9	0.92913	73.9	0.868247		73.9	0.034					73.9	0.186814	73.9	0.189617						73.9	0.748764	73.9	0.052		369.5	0.980791	739	0.985024	739	0.93235	739	-0.00802
				74	0.973036			74	0.956653		74	0.937943					74	0.930693	74	0.901755		74	0.2424					74	0.215064	74	0.198466						74	0.789318	74	0.105		370	0.980651	740	0.985092	740	0.931444	740	-0.008518
				74.1	0.963658			74.1	0.87658		74.1	0.968676					74.1	0.889526	74.1	0.919079		74.1	0.0372					74.1	0.159372	74.1	0.185929						74.1	0.833828	74.1	0.078		370.5	0.981223	741	0.98492	741	0.933815	741	-0.008817
				74.2	1.04807			74.2	0.931367		74.2	0.984338					74.2	0.897603	74.2	0.914292		74.2	0.032					74.2	0.180088	74.2	0.156431						74.2	0.747774	74.2	0.057		371	0.980605	742	0.985305	742	0.932749	742	-0.00878
				74.3	0.995311			74.3	0.913907		74.3	1.00946					74.3	0.922095	74.3	0.887623		74.3	0.0292					74.3	0.179281	74.3	0.160118						74.3	0.846686	74.3	0.055		371.5	0.980966	743	0.985369	743	0.933495	743	-0.008803
				74.4	0.930832			74.4	0.924142		74.4	1.01714					74.4	0.906201	74.4	0.868931		74.4	0.0264					74.4	0.224749	74.4	0.19736						74.4	0.829871	74.4	0.057		372	0.981104	744	0.985412	744	0.93456	744	-0.008522
				74.5	0.950762			74.5	0.942203		74.5	1.01389					74.5	0.94789	74.5	0.910645		74.5	0.0544					74.5	0.137311	74.5	0.191091						74.5	0.780415	74.5	0.085		372.5	0.981279	745	0.985303	745	0.9344	745	-0.008203
				74.6	0.973036			74.6	0.997592		74.6	1.01743					74.6	0.875977	74.6	0.899476		74.6	0.078					74.6	0.19085	74.6	0.219484						74.6	0.739862	74.6	0.057		373	0.981136	746	0.985625	746	0.933974	746	-0.008606
				74.7	1.00117			74.7	1.00843		74.7	1.00443					74.7	0.90073	74.7	0.91338		74.7	0.038					74.7	0.16825	74.7	0.184086						74.7	0.880317	74.7	0.056		373.5	0.98165	747	0.985481	747	0.936291	747	-0.008902
				74.8	0.933177			74.8	0.937387		74.8	1.02719					74.8	0.932777	74.8	0.89788		74.8	0.036					74.8	0.201612	74.8	0.182979						74.8	0.857567	74.8	0.054		374	0.981744	748	0.985387	748	0.933761	748	-0.008382
				74.9	0.976553			74.9	0.916315		74.9	1.00857					74.9	0.912976	74.9	0.895145		74.9	0.0308					74.9	0.164215	74.9	0.187404						74.9	0.801187	74.9	0.052		374.5	0.982397	749	0.985404	749	0.936851	749	-0.008735
				75	0.898007			75	0.931969		75	0.966017					75	0.862428	75	0.901527		75	0.0788					75	0.223942	75	0.180029						75	0.845697	75	0.074		375	0.982041	750	0.985907	750	0.935785	750	-0.008627
				75.1	0.930832			75.1	0.945214		75.1	0.99409					75.1	0.937467	75.1	0.935263		75.1	0.0432					75.1	0.184931	75.1	0.192198						75.1	0.77547	75.1	0.072		375.5	0.982168	751	0.985547	751	0.935706	751	-0.008493
				75.2	0.905041			75.2	0.841662		75.2	1.00857					75.2	0.898385	75.2	0.920903		75.2	0.0308					75.2	0.166367	75.2	0.24972						75.2	0.755687	75.2	0.056		376	0.982273	752	0.986077	752	0.934986	752	-0.008845
				75.3	0.950762			75.3	0.92053		75.3	0.966017					75.3	0.935904	75.3	0.884659		75.3	0.052					75.3	0.197845	75.3	0.198835						75.3	0.78635	75.3	0.084		376.5	0.982143	753	0.985638	753	0.936744	753	-0.008689
				75.4	1.02814			75.4	0.937387		75.4	1.01743					75.4	0.921574	75.4	0.917711		75.4	0.0596					75.4	0.122513	75.4	0.175605						75.4	0.771513	75.4	0.056		377	0.982638	754	0.986131	754	0.938342	754	-0.008847
				75.5	1.0129			75.5	0.94401		75.5	0.972222					75.5	0.937728	75.5	0.946661		75.5	0.0288					75.5	0.192464	75.5	0.186298						75.5	0.794263	75.5	0.07		377.5	0.982824	755	0.986278	755	0.938449	755	-0.008614
				75.6	0.987104			75.6	0.922938		75.6	1.02866					75.6	0.918708	75.6	0.915204		75.6	0.032					75.6	0.177398	75.6	0.189248						75.6	0.814045	75.6	0.081		378	0.982097	756	0.985948	756	0.93994	756	-0.008516
				75.7	0.955451			75.7	0.931969		75.7	1.01152					75.7	0.927566	75.7	0.95669		75.7	0.3152					75.7	0.217485	75.7	0.164543						75.7	0.851632	75.7	0.058		378.5	0.982918	757	0.986062	757	0.936611	757	-0.0089
				75.8	0.973036			75.8	0.944612		75.8	0.980496					75.8	0.913757	75.8	0.941418		75.8	0.0436					75.8	0.203495	75.8	0.20031						75.8	0.779426	75.8	0.079		379	0.982923	758	0.986377	758	0.941032	758	-0.008821
				75.9	1.04807			75.9	0.958459		75.9	0.963652					75.9	0.918968	75.9	0.94005		75.9	0.0536					75.9	0.205378	75.9	0.169336						75.9	0.757666	75.9	0.056		379.5	0.982613	759	0.986443	759	0.938369	759	-0.00862
				76	0.854631			76	0.902468		76	1.00857					76	0.928869	76	0.961933		76	0.0364					76	0.211835	76	0.189985						76	0.784372	76	0.089		380	0.982705	760	0.986491	760	0.939408	760	-0.008564
				76.1	0.978898			76.1	0.94702		76.1	1.03989					76.1	0.893695	76.1	0.924322		76.1	0.0568					76.1	0.205647	76.1	0.194779						76.1	0.79723	76.1	0.059		380.5	0.982457	761	0.986679	761	0.939488	761	-0.00877
				76.2	0.956624			76.2	0.928958		76.2	0.973995					76.2	0.942418	76.2	0.941874		76.2	0.0408					76.2	0.158565	76.2	0.20326						76.2	0.843719	76.2	0.037		381	0.982619	762	0.986671	762	0.939221	762	-0.008714
				76.3	0.985932			76.3	0.996388		76.3	0.978723					76.3	0.940855	76.3	0.92455		76.3	0.0532					76.3	0.195962	76.3	0.213584						76.3	0.813056	76.3	0.062		381.5	0.982883	763	0.986615	763	0.93986	763	-0.008676
				76.4	1.06213			76.4	0.960867		76.4	0.961584					76.4	0.92913	76.4	0.91566		76.4	0.0256					76.4	0.186007	76.4	0.186667						76.4	0.757666	76.4	0.063		382	0.98383	764	0.986656	764	0.939008	764	-0.008746
				76.5	1.03986			76.5	0.951234		76.5	0.999704					76.5	0.882751	76.5	0.89127		76.5	0.2712					76.5	0.209145	76.5	0.243083						76.5	0.828882	76.5	0.106		382.5	0.983272	765	0.986869	765	0.939781	765	-0.008577
				76.6	1.00703			76.6	0.916918		76.6	0.992908					76.6	0.882751	76.6	0.902211		76.6	0.0388					76.6	0.194886	76.6	0.227965						76.6	0.794263	76.6	0.082		383	0.983433	766	0.987014	766	0.940313	766	-0.008755
				76.7	0.962485			76.7	0.956051		76.7	1.01389					76.7	0.918447	76.7	0.912241		76.7	0.0256					76.7	0.189774	76.7	0.213953						76.7	0.770524	76.7	0.069		383.5	0.983742	767	0.986707	767	0.93986	767	-0.008924
				76.8	0.991794			76.8	0.898856		76.8	0.979905					76.8	0.904377	76.8	0.934351		76.8	0.0324					76.8	0.214795	76.8	0.204366						76.8	0.814045	76.8	0.061		384	0.983628	768	0.986935	768	0.940739	768	-0.00826
				76.9	0.936694			76.9	0.97351		76.9	1.01862					76.9	0.927566	76.9	0.92455		76.9	0.0456					76.9	0.203764	76.9	0.161224						76.9	0.773492	76.9	0.08		384.5	0.983684	769	0.987138	769	0.941166	769	-0.008745
				77	1.03283			77	0.922938		77	0.997045					77	0.934601	77	0.934351		77	0.0824					77	0.167174	77	0.198835						77	0.826904	77	0.07		385	0.983836	770	0.987146	770	0.941512	770	-0.008578
				77.1	0.971864			77.1	0.989163		77.1	0.982861					77.1	0.884054	77.1	0.964668		77.1	0.0336					77.1	0.196231	77.1	0.176342						77.1	0.793274	77.1	0.213		385.5	0.983779	771	0.98705	771	0.941592	771	-0.008759
				77.2	0.976553			77.2	0.962071		77.2	0.991135					77.2	0.914278	77.2	0.891726		77.2	0.022					77.2	0.198652	77.2	0.191829						77.2	0.785361	77.2	0.052		386	0.984028	772	0.987283	772	0.943349	772	-0.008807
				77.3	1.01524			77.3	0.945816		77.3	1.02157					77.3	0.932517	77.3	0.886483		77.3	0.0172					77.3	0.185738	77.3	0.206947						77.3	0.86548	77.3	0.054		386.5	0.983731	773	0.987367	773	0.944149	773	-0.008616
				77.4	0.9449			77.4	0.969296		77.4	0.976064					77.4	0.891871	77.4	0.935947		77.4	0.0324					77.4	0.191119	77.4	0.177817						77.4	0.782394	77.4	0.081		387	0.984019	774	0.98754	774	0.941272	774	-0.009034
				77.5	0.960141			77.5	0.951836		77.5	1.01684					77.5	0.911673	77.5	0.902667		77.5	0.0284					77.5	0.173093	77.5	0.159381						77.5	0.800198	77.5	0.074		387.5	0.984221	775	0.987385	775	0.943349	775	-0.009202
				77.6	0.852286			77.6	0.983745		77.6	0.975768					77.6	0.908025	77.6	0.909505		77.6	0.0928					77.6	0.167981	77.6	0.183348						77.6	0.805143	77.6	0.068		388	0.984397	776	0.98773	776	0.943749	776	-0.008414
				77.7	1.03986			77.7	0.968092		77.7	1.06294					77.7	0.911673	77.7	0.916344		77.7	0.0772					77.7	0.173631	77.7	0.198835						77.7	0.76459	77.7	0.089		388.5	0.983706	777	0.987634	777	0.944202	777	-0.008833
				77.8	0.982415			77.8	0.942806		77.8	0.999704					77.8	0.909328	77.8	0.935719		77.8	0.028					77.8	0.208607	77.8	0.194779						77.8	0.789318	77.8	0.074		389	0.984769	778	0.987745	778	0.944042	778	-0.009123
				77.9	1.02579			77.9	0.87658		77.9	1.02335					77.9	0.925743	77.9	0.957602		77.9	0.0288					77.9	0.206185	77.9	0.201416						77.9	0.866469	77.9	0.069		389.5	0.984813	779	0.988057	779	0.944868	779	-0.008311
				78	1.04103			78	0.894642		78	1.03871					78	0.916102	78	0.93891		78	0.0164					78	0.201073	78	0.201785						78	0.76459	78	0.063		390	0.983901	780	0.988184	780	0.94548	780	-0.008991
				78.1	0.98476			78.1	0.954244		78.1	0.965721					78.1	0.926264	78.1	0.894689		78.1	0.034					78.1	0.221521	78.1	0.175605						78.1	0.782394	78.1	0.061		390.5	0.985031	781	0.987689	781	0.945027	781	-0.008529
				78.2	1.03283			78.2	0.948826		78.2	0.977541					78.2	0.90568	78.2	0.900615		78.2	0.04					78.2	0.180088	78.2	0.182979						78.2	0.794263	78.2	0.07		391	0.984748	782	0.988101	782	0.945134	782	-0.008545
				78.3	0.975381			78.3	0.921132		78.3	1					78.3	0.927306	78.3	0.895373		78.3	0.0332					78.3	0.189505	78.3	0.205841						78.3	0.737883	78.3	0.075		391.5	0.984943	783	0.987768	783	0.946705	783	-0.008661
				78.4	0.967175			78.4	0.971704		78.4	0.932329					78.4	0.942418	78.4	0.922042		78.4	0.0976					78.4	0.131123	78.4	0.222802						78.4	0.818991	78.4	0.078		392	0.984723	784	0.987956	784	0.947424	784	-0.009167
				78.5	0.947245			78.5	0.990969		78.5	0.967494					78.5	0.925221	78.5	0.930932		78.5	0.0448					78.5	0.197845	78.5	0.227227						78.5	0.826904	78.5	0.077		392.5	0.985155	785	0.988228	785	0.946572	785	-0.009171
				78.6	1.00117			78.6	0.960867		78.6	0.948286					78.6	0.924961	78.6	0.957146		78.6	0.0276					78.6	0.138656	78.6	0.175973						78.6	0.777448	78.6	0.058		393	0.984773	786	0.988258	786	0.946066	786	-0.008722
				78.7	0.960141			78.7	0.933775		78.7	1.03546					78.7	0.918708	78.7	0.93344		78.7	0.0336					78.7	0.163677	78.7	0.22354						78.7	0.841741	78.7	0.091		393.5	0.98528	787	0.988372	787	0.94604	787	-0.009014
				78.8	0.989449			78.8	0.97953		78.8	0.996454					78.8	0.895258	78.8	0.930248		78.8	0.0384					78.8	0.153722	78.8	0.203628						78.8	0.732938	78.8	0.07		394	0.98495	788	0.988441	788	0.94817	788	-0.00885
				78.9	0.940211			78.9	0.966285								78.9	0.930172	78.9	0.928197		78.9	0.0356					78.9	0.195155	78.9	0.208791						78.9	0.864491	78.9	0.077		394.5	0.985604	789	0.988646	789	0.9454	789	-0.008965
				79	0.955451			79	0.966887								79	0.925221	79	0.923866		79	0.03					79	0.172286	79	0.222065						79	0.727992	79	0.084		395	0.985412	790	0.98857	790	0.948277	790	-0.00921
				79.1	1.03283			79.1	0.968092								79.1	0.928609	79.1	0.943925		79.1	0.03					79.1	0.190043	79.1	0.213584						79.1	0.818002	79.1	0.09		395.5	0.985403	791	0.988514	791	0.946146	791	-0.008707
				79.2	1.03869			79.2	0.97953								79.2	0.894476	79.2	0.954411		79.2	0.0068					79.2	0.155605	79.2	0.170442						79.2	0.788328	79.2	0.089		396	0.985398	792	0.9887	792	0.946226	792	-0.008782
				79.3	0.932005			79.3	0.954244								79.3	0.927827	79.3	0.957146		79.3	0.0256					79.3	0.208607	79.3	0.208053						79.3	0.815035	79.3	0.071		396.5	0.985628	793	0.988725	793	0.949262	793	-0.009164
				79.4	0.953107			79.4	0.951836								79.4	0.941636	79.4	0.921814		79.4	0.0252					79.4	0.156144	79.4	0.202153						79.4	0.793274	79.4	0.055		397	0.985666	794	0.988796	794	0.947105	794	-0.008794
				79.5	0.939039			79.5	0.960265								79.5	0.913497	79.5	0.928197		79.5	0.038					79.5	0.173093	79.5	0.219115						79.5	0.837784	79.5	0.058		397.5	0.985471	795	0.989175	795	0.948117	795	-0.008851
				79.6	1.00117			79.6	0.900662								79.6	0.884054	79.6	0.912241		79.6	0.032					79.6	0.204302	79.6	0.199941						79.6	0.834817	79.6	0.042		398	0.986051	796	0.98874	796	0.947398	796	-0.009191
				79.7	0.98476			79.7	0.978326								79.7	0.937467	79.7	0.905174		79.7	0.0212					79.7	0.21049	79.7	0.22059						79.7	0.801187	79.7	0.067		398.5	0.985808	797	0.989091	797	0.948889	797	-0.008757
				79.8	0.90973			79.8	0.912703								79.8	0.922876	79.8	0.917256		79.8	0.0244					79.8	0.215333	79.8	0.17413						79.8	0.823937	79.8	0.071		399	0.986653	798	0.989027	798	0.949182	798	-0.009138
				79.9	0.948417			79.9	0.924142								79.9	0.930172	79.9	0.946205		79.9	0.03					79.9	0.183317	79.9	0.178923						79.9	0.790307	79.9	0.066		399.5	0.986878	799	0.989126	799	0.950514	799	-0.008651
				80	0.958968			80	0.969296								80	0.952058	80	0.928881		80	0.0352					80	0.247349	80	0.204366						80	0.860534	80	0.091		400	0.98626	800	0.98938	800	0.950408	800	-0.008923
				80.1	1.00586			80.1	0.955449								80.1	0.92444	80.1	0.90563		80.1	0.0328					80.1	0.202419	80.1	0.178923						80.1	0.868447	80.1	0.076		400.5	0.98655	801	0.989454	801	0.949928	801	-0.009393
				80.2	1.01758			80.2	0.95304								80.2	0.906983	80.2	0.912013		80.2	0.0548					80.2	0.220444	80.2	0.22354						80.2	0.793274	80.2	0.07		401	0.986719	802	0.989309	802	0.948383	802	-0.008883
				80.3	0.987104			80.3	0.942806								80.3	0.948411	80.3	0.917256		80.3	0.03					80.3	0.164484	80.3	0.209159						80.3	0.824926	80.3	0.069		401.5	0.986835	803	0.989766	803	0.95379	803	-0.008993
				80.4	0.950762			80.4	0.966887								80.4	0.889526	80.4	0.920675		80.4	0.0348					80.4	0.1852	80.4	0.189617						80.4	0.808111	80.4	0.072		402	0.986264	804	0.989527	804	0.953044	804	-0.009245
				80.5	1.05158			80.5	0.918122								80.5	0.93851	80.5	0.981992		80.5	0.0488					80.5	0.22448	80.5	0.203997						80.5	0.747774	80.5	0.07		402.5	0.986858	805	0.989667	805	0.949955	805	-0.00919
				80.6	1.04689			80.6	0.892234								80.6	0.928348	80.6	0.952815		80.6	0.2204					80.6	0.189774	80.6	0.211372						80.6	0.822948	80.6	0.043		403	0.986372	806	0.989878	806	0.95134	806	-0.009548
				80.7	0.995311			80.7	0.965081								80.7	0.899687	80.7	0.950308		80.7	0.0228					80.7	0.163946	80.7	0.211003						80.7	0.817013	80.7	0.071		403.5	0.987304	807	0.989637	807	0.950514	807	-0.008907
				80.8	0.976553			80.8	0.888019								80.8	0.929651	80.8	0.921131		80.8	0.026					80.8	0.222059	80.8	0.206578						80.8	0.79822	80.8	0.072		404	0.98712	808	0.989832	808	0.953417	808	-0.009198
				80.9	1.02814			80.9	0.94702								80.9	0.890307	80.9	0.924322		80.9	0.3008					80.9	0.238739	80.9	0.199572						80.9	0.851632	80.9	0.055		404.5	0.98702	809	0.989891	809	0.955095	809	-0.00918
				81	0.941383			81	0.9705								81	0.885618	81	0.948712		81	0.034					81	0.208338	81	0.21174						81	0.777448	81	0.061		405	0.98742	810	0.989875	810	0.952831	810	-0.008884
				81.1	0.962485			81.1	0.892836								81.1	0.899948	81.1	0.904263		81.1	0.0244					81.1	0.204033	81.1	0.190354						81.1	0.808111	81.1	0.113		405.5	0.987258	811	0.990017	811	0.951979	811	-0.008938
				81.2	0.940211			81.2	0.977724								81.2	0.938249	81.2	0.893549		81.2	0.0324					81.2	0.222597	81.2	0.192198						81.2	0.850643	81.2	0.1		406	0.987836	812	0.989964	812	0.953897	812	-0.008929
				81.3	0.974209			81.3	0.940397								81.3	0.910891	81.3	0.926373		81.3	0.028					81.3	0.215871	81.3	0.228333						81.3	0.833828	81.3	0.084		406.5	0.987067	813	0.99021	813	0.95347	813	-0.009138
				81.4	1.01172			81.4	0.968694								81.4	0.927827	81.4	0.931616		81.4	0.0248					81.4	0.181433	81.4	0.213215						81.4	0.828882	81.4	0.081		407	0.988108	814	0.990063	814	0.952858	814	-0.008758
				81.5	0.954279			81.5	0.943408								81.5	0.934341	81.5	0.906314		81.5	0.0316					81.5	0.185738	81.5	0.196991						81.5	0.816024	81.5	0.076		407.5	0.988267	815	0.990091	815	0.95379	815	-0.008981
				81.6	1.03517			81.6	0.975316								81.6	0.94815	81.6	0.920447		81.6	0.0504					81.6	0.178205	81.6	0.193304						81.6	0.840752	81.6	0.091		408	0.98826	816	0.990132	816	0.953044	816	-0.008925
				81.7	1.06331			81.7	0.919326								81.7	0.941115	81.7	0.913608		81.7	0.0264					81.7	0.215871	81.7	0.208053						81.7	0.796241	81.7	0.093		408.5	0.988195	817	0.990538	817	0.954429	817	-0.008795
				81.8	0.969519			81.8	0.968694								81.8	0.945284	81.8	0.94233		81.8	0.0236					81.8	0.178474	81.8	0.215428						81.8	0.778437	81.8	0.056		409	0.987492	818	0.990452	818	0.956826	818	-0.008696
				81.9	0.956624			81.9	0.94401								81.9	0.923919	81.9	0.920219		81.9	0.02					81.9	0.218023	81.9	0.199204						81.9	0.820969	81.9	0.074		409.5	0.987844	819	0.990738	819	0.957013	819	-0.008865
				82	1.068			82	0.916315								82	0.933038	82	0.944153		82	0.0152					82	0.20215	82	0.210634						82	0.806133	82	0.089		410	0.987803	820	0.990614	820	0.95624	820	-0.008857
				82.1	1.01758			82.1	0.962071								82.1	0.925221	82.1	0.922954		82.1	0.032					82.1	0.247618	82.1	0.233496						82.1	0.782394	82.1	0.078		410.5	0.988095	821	0.990535	821	0.954589	821	-0.008884
				82.2	0.92966			82.2	0.936785								82.2	0.909588	82.2	0.893777		82.2	0.0592					82.2	0.237663	82.2	0.229808						82.2	0.821958	82.2	0.068		411	0.988009	822	0.990594	822	0.957306	822	-0.009021
				82.3	0.932005			82.3	0.934377								82.3	0.927827	82.3	0.911101		82.3	0.0192					82.3	0.173362	82.3	0.22059						82.3	0.815035	82.3	0.088		411.5	0.987936	823	0.990723	823	0.957758	823	-0.009109
				82.4	0.958968			82.4	0.955449								82.4	0.989317	82.4	0.948712		82.4	0.0204					82.4	0.223135	82.4	0.187035						82.4	0.813056	82.4	0.055		412	0.98844	824	0.991058	824	0.956054	824	-0.00858
				82.5	1.01172			82.5	0.947622								82.5	0.953882	82.5	0.929337		82.5	0.0352					82.5	0.186814	82.5	0.22649						82.5	0.813056	82.5	0.047		412.5	0.988148	825	0.990944	825	0.95672	825	-0.00866
				82.6	0.967175			82.6	0.988561								82.6	0.949713	82.6	0.914976		82.6	0.0396					82.6	0.189774	82.6	0.182242						82.6	0.86548	82.6	0.076		413	0.988415	826	0.991076	826	0.956666	826	-0.008755
				82.7	0.989449			82.7	0.969296								82.7	0.927566	82.7	0.940734		82.7	0.4184					82.7	0.206454	82.7	0.221696						82.7	0.770524	82.7	0.054		413.5	0.988496	827	0.990751	827	0.956933	827	-0.009207
				82.8	0.930832			82.8	0.956051								82.8	0.916363	82.8	0.930704		82.8	0.0364					82.8	0.212373	82.8	0.243083						82.8	0.835806	82.8	0.066		414	0.988789	828	0.990733	828	0.958984	828	-0.008788
				82.9	0.900352			82.9	0.945816								82.9	0.955967	82.9	0.940962		82.9	0.0264					82.9	0.164753	82.9	0.196254						82.9	0.833828	82.9	0.103		414.5	0.988645	829	0.991102	829	0.956773	829	-0.00885
				83	1.04572			83	0.959061								83	0.904638	83	0.937315		83	0.0172					83	0.223135	83	0.209897						83	0.771513	83	0.087		415	0.989657	830	0.991074	830	0.95901	830	-0.009186
				83.1	1.034			83.1	1.00421								83.1	0.903596	83.1	0.938682		83.1	0.0536					83.1	0.269679	83.1	0.211003						83.1	0.787339	83.1	0.082		415.5	0.989144	831	0.991302	831	0.958158	831	-0.00894
				83.2	0.968347			83.2	0.924744								83.2	0.922355	83.2	0.949168		83.2	0.05					83.2	0.174438	83.2	0.199941						83.2	0.782394	83.2	0.071		416	0.989004	832	0.991429	832	0.960688	832	-0.008829
				83.3	0.92966			83.3	0.982541								83.3	0.921834	83.3	0.938455		83.3	0.0332					83.3	0.183855	83.3	0.224646						83.3	0.844708	83.3	0.07		416.5	0.989353	833	0.991376	833	0.961327	833	-0.008949
				83.4	0.924971			83.4	0.978326								83.4	0.914278	83.4	0.941646		83.4	0.0852					83.4	0.196769	83.4	0.20031						83.4	0.829871	83.4	0.082		417	0.988378	834	0.991297	834	0.960049	834	-0.008943
				83.5	0.966002			83.5	0.9705								83.5	0.909588	83.5	0.965808		83.5	0.0196					83.5	0.190581	83.5	0.209159						83.5	0.87636	83.5	0.073		417.5	0.989094	835	0.991528	835	0.960129	835	-0.008883
				83.6	1.09965			83.6	0.990367								83.6	0.901772	83.6	0.935947		83.6	0.0808					83.6	0.160717	83.6	0.19736						83.6	0.8091	83.6	0.056		418	0.989617	836	0.991777	836	0.959543	836	-0.008998
				83.7	0.967175			83.7	1.00361								83.7	0.910891	83.7	0.922954		83.7	0.024					83.7	0.197307	83.7	0.196254						83.7	0.792285	83.7	0.082		418.5	0.989276	837	0.991696	837	0.959863	837	-0.008545
				83.8	1.01055			83.8	0.975918								83.8	0.936165	83.8	0.929109		83.8	0.03					83.8	0.1739	83.8	0.222434						83.8	0.780415	83.8	0.094		419	0.98945	838	0.991779	838	0.959383	838	-0.009267
				83.9	0.987104			83.9	1.04335								83.9	0.936425	83.9	0.950536		83.9	0.034					83.9	0.238739	83.9	0.180398						83.9	0.843719	83.9	0.097		419.5	0.989093	839	0.991906	839	0.960422	839	-0.00918
				84	0.887456			84	0.962673								84	0.93408	84	0.891498		84	0.0404					84	0.130585	84	0.222802						84	0.841741	84	0.076		420	0.989859	840	0.991911	840	0.963405	840	-0.008988
				84.1	1.03165			84.1	0.972306								84.1	0.923137	84.1	0.90791		84.1	0.2328					84.1	0.20753	84.1	0.224646						84.1	0.812067	84.1	0.071		420.5	0.989723	841	0.991863	841	0.961114	841	-0.009236
				84.2	0.983587			84.2	0.913907								84.2	0.917144	84.2	0.919763		84.2	0.0256					84.2	0.190581	84.2	0.217271						84.2	0.801187	84.2	0.125		421	0.989557	842	0.991932	842	0.961461	842	-0.009119
				84.3	1.02462			84.3	0.951836								84.3	0.963262	84.3	0.935719		84.3	0.0708					84.3	0.240892	84.3	0.216534						84.3	0.806133	84.3	0.093		421.5	0.9896	843	0.991833	843	0.961461	843	-0.009083
				84.4	1.07972			84.4	0.971102								84.4	0.897082	84.4	0.929337		84.4	0.214					84.4	0.212642	84.4	0.198097						84.4	0.832839	84.4	0.081		422	0.989876	844	0.992084	844	0.961061	844	-0.009042
				84.5	0.845252			84.5	0.939193								84.5	0.945545	84.5	0.930932		84.5	0.024					84.5	0.218023	84.5	0.203628						84.5	0.832839	84.5	0.078		422.5	0.98982	845	0.992142	845	0.961061	845	-0.009035
				84.6	1.01876			84.6	0.956051								84.6	0.940334	84.6	0.945521		84.6	0.0256					84.6	0.152646	84.6	0.217271						84.6	0.773492	84.6	0.091		423	0.989623	846	0.99246	846	0.963778	846	-0.009158
				84.7	0.996483			84.7	0.910295								84.7	0.913497	84.7	0.958742		84.7	0.0232					84.7	0.222597	84.7	0.224646						84.7	0.811078	84.7	0.076		423.5	0.9907	847	0.992092	847	0.963032	847	-0.009225
				84.8	0.969519			84.8	0.95003								84.8	0.917405	84.8	0.936175		84.8	0.0336					84.8	0.160179	84.8	0.215428						84.8	0.799209	84.8	0.097		424	0.990156	848	0.992239	848	0.963485	848	-0.009455
				84.9	1.03986			84.9	1.03432								84.9	0.928869	84.9	0.963301		84.9	0.0416					84.9	0.211028	84.9	0.193304						84.9	0.838773	84.9	0.059		424.5	0.99009	849	0.992556	849	0.964204	849	-0.009185
				85	1.0973			85	0.960867								85	0.931214	85	0.946889		85	0.0332					85	0.201073	85	0.234602						85	0.85361	85	0.092		425	0.990073	850	0.992577	850	0.963565	850	-0.009303
				85.1	1.00586			85.1	0.961469								85.1	0.923919	85.1	0.939366		85.1	0.0356					85.1	0.224749	85.1	0.260044						85.1	0.840752	85.1	0.075		425.5	0.990122	851	0.992709	851	0.964204	851	-0.009421
				85.2	1.02227			85.2	0.960265								85.2	0.901772	85.2	0.949624		85.2	0.0436					85.2	0.215064	85.2	0.238289						85.2	0.872404	85.2	0.09		426	0.990272	852	0.992376	852	0.962233	852	-0.009139
				85.3	0.90973			85.3	0.982541								85.3	0.941115	85.3	0.935035		85.3	0.0192					85.3	0.229592	85.3	0.228702						85.3	0.806133	85.3	0.055		426.5	0.990791	853	0.992401	853	0.964337	853	-0.009292
				85.4	0.98476			85.4	0.986755								85.4	0.920271	85.4	0.937771		85.4	0.044					85.4	0.19085	85.4	0.22944						85.4	0.799209	85.4	0.062		427	0.99044	854	0.992384	854	0.965056	854	-0.009073
				85.5	1.01524			85.5	0.984949								85.5	0.918447	85.5	0.909733		85.5	0.0232					85.5	0.169327	85.5	0.204735						85.5	0.86548	85.5	0.071		427.5	0.990278	855	0.992899	855	0.965642	855	-0.009446
				85.6	1.00586			85.6	0.938591								85.6	0.931996	85.6	0.936403		85.6	0.0228					85.6	0.207261	85.6	0.246032						85.6	0.838773	85.6	0.072		428	0.990664	856	0.992701	856	0.965722	856	-0.009124
				85.7	1.00586			85.7	0.971102								85.7	0.944502	85.7	0.942786		85.7	0.0308					85.7	0.179012	85.7	0.193304						85.7	0.816024	85.7	0.065		428.5	0.990629	857	0.992881	857	0.965109	857	-0.009183
				85.8	1.00234			85.8	0.974112								85.8	0.914018	85.8	0.915432		85.8	0.0232					85.8	0.202419	85.8	0.213953						85.8	0.801187	85.8	0.073		429	0.990813	858	0.993234	858	0.96487	858	-0.009687
				85.9	1.02931			85.9	0.94401								85.9	0.898385	85.9	0.922954		85.9	0.034					85.9	0.189505	85.9	0.227596						85.9	0.826904	85.9	0.083		429.5	0.991061	859	0.993201	859	0.964737	859	-0.009343
				86	1.03634			86	0.924142								86	0.946326	86	0.940962		86	0.0296					86	0.197845	86	0.21469						86	0.834817	86	0.096		430	0.990831	860	0.992942	860	0.965349	860	-0.009199
				86.1	0.951934			86.1	0.943408								86.1	0.898385	86.1	0.947572		86.1	0.0184					86.1	0.212911	86.1	0.193304						86.1	0.803165	86.1	0.083		430.5	0.990874	861	0.993325	861	0.969504	861	-0.009361
				86.2	1.01641			86.2	0.942806								86.2	0.908286	86.2	0.950764		86.2	0.0484					86.2	0.160448	86.2	0.250826						86.2	0.813056	86.2	0.053		431	0.99126	862	0.993041	862	0.968172	862	-0.009158
				86.3	1.04103			86.3	0.998194								86.3	0.922355	86.3	0.913152		86.3	0.0284					86.3	0.177936	86.3	0.205103						86.3	0.846686	86.3	0.092		431.5	0.991889	863	0.993343	863	0.965749	863	-0.009675
				86.4	0.991794			86.4	0.981939								86.4	0.934341	86.4	0.947344		86.4	0.0388					86.4	0.23578	86.4	0.22059						86.4	0.832839	86.4	0.082		432	0.992062	864	0.993412	864	0.968705	864	-0.009475
				86.5	1			86.5	0.97652								86.5	0.909588	86.5	0.956462		86.5	0.0176					86.5	0.179281	86.5	0.234602						86.5	0.788328	86.5	0.109		432.5	0.991288	865	0.993232	865	0.967799	865	-0.009419
				86.6	0.9449			86.6	0.95304								86.6	0.914278	86.6	0.931616		86.6	0.4448					86.6	0.248156	86.6	0.217271						86.6	0.848665	86.6	0.066		433	0.991414	866	0.993635	866	0.967347	866	-0.009344
				86.7	0.92966			86.7	0.95304								86.7	0.9247	86.7	0.935719		86.7	0.0352					86.7	0.214795	86.7	0.215059						86.7	0.874382	86.7	0.096		433.5	0.991852	867	0.993617	867	0.967267	867	-0.009349
				86.8	0.994138			86.8	0.951836								86.8	0.934341	86.8	0.917483		86.8	0.038					86.8	0.249232	86.8	0.22059						86.8	0.806133	86.8	0.053		434	0.99207	868	0.993531	868	0.966521	868	-0.00919
				86.9	0.942556			86.9	1.00963								86.9	0.935122	86.9	0.912469		86.9	0.0384					86.9	0.161793	86.9	0.184086						86.9	0.793274	86.9	0.104		434.5	0.991039	869	0.993496	869	0.967533	869	-0.009116
				87	1.01172			87	0.982541								87	0.920532	87	0.938682		87	0.0268					87	0.206992	87	0.195516						87	0.869436	87	0.075		435	0.992044	870	0.993518	870	0.968385	870	-0.009084
				87.1	0.9449			87.1	0.990969								87.1	0.927827	87.1	0.906998		87.1	0.0404					87.1	0.179819	87.1	0.238289						87.1	0.872404	87.1	0.083		435.5	0.991387	871	0.99363	871	0.96772	871	-0.009344
				87.2	0.9449			87.2	0.996388								87.2	0.914278	87.2	0.937999		87.2	0.0284					87.2	0.247349	87.2	0.203997						87.2	0.817013	87.2	0.069		436	0.991714	872	0.993747	872	0.969877	872	-0.009363
				87.3	0.955451			87.3	0.972306								87.3	0.932777	87.3	0.932984		87.3	0.0652					87.3	0.206723	87.3	0.203628						87.3	0.762611	87.3	0.075		436.5	0.99179	873	0.99362	873	0.968998	873	-0.009417
				87.4	0.997655			87.4	0.965081								87.4	0.904638	87.4	0.967404		87.4	0.0344					87.4	0.204033	87.4	0.206209						87.4	0.804154	87.4	0.086		437	0.992137	874	0.99392	874	0.969078	874	-0.008931
				87.5	0.913247			87.5	0.980132								87.5	0.939552	87.5	0.899932		87.5	0.056					87.5	0.225556	87.5	0.226858						87.5	0.796241	87.5	0.059		437.5	0.992129	875	0.993544	875	0.968838	875	-0.009317
				87.6	1.02227			87.6	0.984347								87.6	0.937467	87.6	0.903351		87.6	0.0296					87.6	0.194078	87.6	0.199572						87.6	0.836795	87.6	0.105		438	0.992102	876	0.993795	876	0.970463	876	-0.009101
				87.7	0.905041			87.7	0.930765								87.7	0.926524	87.7	0.907454		87.7	0.0612					87.7	0.214795	87.7	0.2641						87.7	0.79822	87.7	0.06		438.5	0.992411	877	0.994019	877	0.968971	877	-0.009366
				87.8	1.01407			87.8	0.962071								87.8	0.922616	87.8	0.916572		87.8	0.0436					87.8	0.265912	87.8	0.206578						87.8	0.826904	87.8	0.09		439	0.992149	878	0.994097	878	0.970197	878	-0.00934
				87.9	1.04103			87.9	0.986755								87.9	0.948411	87.9	0.969911		87.9	0.0272					87.9	0.198652	87.9	0.207684						87.9	0.8091	87.9	0.081		439.5	0.992969	879	0.994135	879	0.968545	879	-0.008974
				88	1.01407			88	0.92354								88	0.936686	88	0.930932		88	0.0664					88	0.233627	88	0.246401						88	0.873393	88	0.056		440	0.992697	880	0.994031	880	0.972221	880	-0.008889
				88.1	1			88.1	0.981337								88.1	0.939031	88.1	0.946661		88.1	0.0284					88.1	0.193809	88.1	0.200678						88.1	0.823937	88.1	0.077		440.5	0.992551	881	0.994158	881	0.971448	881	-0.009322
				88.2	0.98476			88.2	0.986153								88.2	0.945023	88.2	0.953043		88.2	0.1356					88.2	0.201881	88.2	0.196254						88.2	0.818991	88.2	0.101		441	0.992705	882	0.994303	882	0.971875	882	-0.008943
				88.3	1.05275			88.3	0.977724								88.3	0.911412	88.3	0.907682		88.3	0.0384					88.3	0.189236	88.3	0.208053						88.3	0.812067	88.3	0.063		441.5	0.993411	883	0.994305	883	0.971528	883	-0.009427
				88.4	0.910903			88.4	0.989163								88.4	0.945284	88.4	0.935947		88.4	0.0556					88.4	0.243582	88.4	0.203997						88.4	0.859545	88.4	0.087		442	0.99316	884	0.994498	884	0.970383	884	-0.009356
				88.5	1.00586			88.5	0.963877								88.5	0.922355	88.5	0.931388		88.5	0.02					88.5	0.218023	88.5	0.251195						88.5	0.833828	88.5	0.07		442.5	0.992693	885	0.994425	885	0.97041	885	-0.009394
				88.6	0.982415			88.6	0.95003								88.6	0.943981	88.6	0.897652		88.6	0.022					88.6	0.206185	88.6	0.22059						88.6	0.826904	88.6	0.069		443	0.993549	886	0.994653	886	0.973659	886	-0.009453
				88.7	0.915592			88.7	1.02529								88.7	0.94346	88.7	0.895601		88.7	0.0612					88.7	0.253268	88.7	0.190723						88.7	0.878338	88.7	0.059		443.5	0.993071	887	0.994476	887	0.972674	887	-0.009517
				88.8	0.968347			88.8	0.983745								88.8	0.941376	88.8	0.9323		88.8	0.0296					88.8	0.217216	88.8	0.217271						88.8	0.845697	88.8	0.081		444	0.993094	888	0.994625	888	0.974192	888	-0.00924
				88.9	1.01758			88.9	0.981939								88.9	0.898385	88.9	0.928653		88.9	0.3604					88.9	0.183048	88.9	0.221696						88.9	0.820969	88.9	0.063		444.5	0.993703	889	0.994531	889	0.974245	889	-0.009063
				89	1.02462			89	0.981337								89	0.918968	89	0.963984		89	0.03					89	0.265643	89	0.220221						89	0.833828	89	0.067		445	0.993852	890	0.994524	890	0.974378	890	-0.009449
				89.1	0.942556			89.1	1.0006								89.1	0.926785	89.1	0.95897		89.1	0.0336					89.1	0.194347	89.1	0.195885						89.1	0.904055	89.1	0.077		445.5	0.99288	891	0.994757	891	0.973579	891	-0.009073
				89.2	0.996483			89.2	1.0295								89.2	0.91037	89.2	0.959881		89.2	0.2156					89.2	0.262146	89.2	0.232758						89.2	0.834817	89.2	0.074		446	0.993361	892	0.995052	892	0.974778	892	-0.009571
				89.3	1.02345			89.3	0.931969								89.3	0.90073	89.3	0.935491		89.3	0.0264					89.3	0.223942	89.3	0.271475						89.3	0.857567	89.3	0.067		446.5	0.993571	893	0.995032	893	0.972514	893	-0.00967
				89.4	0.955451			89.4	0.964479								89.4	0.945023	89.4	0.954411		89.4	0.0228					89.4	0.194616	89.4	0.212847						89.4	0.830861	89.4	0.088		447	0.993079	894	0.995016	894	0.974858	894	-0.009183
				89.5	0.961313			89.5	0.974714								89.5	0.911933	89.5	0.920675		89.5	0.036					89.5	0.190312	89.5	0.220959						89.5	0.784372	89.5	0.088		447.5	0.994038	895	0.995146	895	0.975763	895	-0.009373
				89.6	1.03283			89.6	0.94702								89.6	0.961438	89.6	0.927285		89.6	0.0296					89.6	0.212373	89.6	0.210634						89.6	0.845697	89.6	0.105		448	0.99318	896	0.995067	896	0.975577	896	-0.009506
				89.7	1.00586			89.7	0.990367								89.7	0.923398	89.7	0.945293		89.7	0.03					89.7	0.178474	89.7	0.265206						89.7	0.818002	89.7	0.065		448.5	0.993843	897	0.995265	897	0.976722	897	-0.00943
				89.8	0.912075			89.8	1								89.8	0.925482	89.8	0.937771		89.8	0.0296					89.8	0.230937	89.8	0.230546						89.8	0.830861	89.8	0.061		449	0.993604	898	0.995379	898	0.974804	898	-0.009315
				89.9	0.939039			89.9	0.955449								89.9	0.922095	89.9	0.911557		89.9	0.0456					89.9	0.235511	89.9	0.241608						89.9	0.802176	89.9	0.083		449.5	0.993871	899	0.995303	899	0.975816	899	-0.00939
				90	0.995311			90	1.01084								90	0.932777	90	0.950764		90	0.0148					90	0.242237	90	0.229808						90	0.884273	90	0.046		450	0.993867	900	0.995306	900	0.977627	900	-0.00928
				90.1	0.996483			90.1	0.99699								90.1	0.925743	90.1	0.951903		90.1	0.1204					90.1	0.175246	90.1	0.215428						90.1	0.941642	90.1	0.075		450.5	0.993871	901	0.995405	901	0.97579	901	-0.009031
				90.2	0.990621			90.2	0.996388								90.2	0.909067	90.2	0.914976		90.2	0.024					90.2	0.20484	90.2	0.263363						90.2	0.854599	90.2	0.057		451	0.994014	902	0.995351	902	0.976429	902	-0.009678
				90.3	1.0211			90.3	0.971102								90.3	0.917144	90.3	0.923866		90.3	0.0192					90.3	0.170403	90.3	0.243083						90.3	0.799209	90.3	0.047		451.5	0.994151	903	0.995671	903	0.974405	903	-0.009183
				90.4	1.0211			90.4	0.987357								90.4	0.951798	90.4	0.958058		90.4	0.0232					90.4	0.198921	90.4	0.24382						90.4	0.830861	90.4	0.065		452	0.994184	904	0.995159	904	0.97539	904	-0.009639
				90.5	1.14771			90.5	1.00783								90.5	0.951798	90.5	0.93344		90.5	1.0952					90.5	0.195962	90.5	0.228333						90.5	0.883284	90.5	0.066		452.5	0.99451	905	0.995603	905	0.977388	905	-0.009386
				90.6	1.034			90.6	0.942806								90.6	0.896821	90.6	0.956234		90.6	0.0288					90.6	0.235511	90.6	0.255619						90.6	0.855589	90.6	0.071		453	0.994059	906	0.995641	906	0.977068	906	-0.009357
				90.7	0.989449			90.7	0.971704								90.7	0.926003	90.7	0.935035		90.7	0.0336					90.7	0.236318	90.7	0.230546						90.7	0.838773	90.7	0.057		453.5	0.994481	907	0.995593	907	0.977814	907	-0.00933
				90.8	0.996483			90.8	1.00482								90.8	0.942418	90.8	0.961933		90.8	0.028					90.8	0.1965	90.8	0.266681						90.8	0.851632	90.8	0.106		454	0.99499	908	0.995341	908	0.975816	908	-0.009272
				90.9	1.00703			90.9	0.977122								90.9	0.933299	90.9	0.950764		90.9	0.0164					90.9	0.214526	90.9	0.209897						90.9	0.784372	90.9	0.081		454.5	0.994928	909	0.995775	909	0.977814	909	-0.008813
				91	0.967175			91	1.03432								91	0.93877	91	0.958514		91	0.0192					91	0.183855	91	0.232758						91	0.841741	91	0.083		455	0.9946	910	0.995834	910	0.979092	910	-0.009551
				91.1	0.998828			91.1	0.959061								91.1	0.923398	91.1	0.937087		91.1	0.0292					91.1	0.200804	91.1	0.233496						91.1	0.861523	91.1	0.085		455.5	0.994783	911	0.996055	911	0.97856	911	-0.009751
				91.2	1.04572			91.2	0.953642								91.2	0.901511	91.2	0.932756		91.2	0.0512					91.2	0.18789	91.2	0.219484						91.2	0.818991	91.2	0.071		456	0.995037	912	0.995973	912	0.975923	912	-0.009195
				91.3	0.883939			91.3	0.992173								91.3	0.960135	91.3	0.952359		91.3	0.02					91.3	0.21614	91.3	0.236814						91.3	0.821958	91.3	0.069		456.5	0.995123	913	0.995834	913	0.97848	913	-0.009166
				91.4	1			91.4	0.990969								91.4	0.952058	91.4	0.926601		91.4	0.0216					91.4	0.245734	91.4	0.239027						91.4	0.815035	91.4	0.096		457	0.995015	914	0.99624	914	0.978773	914	-0.009323
				91.5	1.07034			91.5	1.02589								91.5	0.959614	91.5	0.968315		91.5	0.0364					91.5	0.169596	91.5	0.241608						91.5	0.868447	91.5	0.058		457.5	0.995096	915	0.996012	915	0.978906	915	-0.009275
				91.6	1.01055			91.6	0.968092								91.6	0.918968	91.6	0.955323		91.6	0.1372					91.6	0.244658	91.6	0.248614						91.6	0.893175	91.6	0.063		458	0.995247	916	0.996182	916	0.97824	916	-0.009533
				91.7	0.946073			91.7	1.01084								91.7	0.94346	91.7	0.953955		91.7	0.1688					91.7	0.198114	91.7	0.230546						91.7	0.864491	91.7	0.087		458.5	0.995684	917	0.996133	917	0.980131	917	-0.009817
				91.8	0.951934			91.8	0.945214								91.8	0.940594	91.8	0.930021		91.8	0.044					91.8	0.220175	91.8	0.233127						91.8	0.815035	91.8	0.063		459	0.994831	918	0.996293	918	0.980797	918	-0.009639
				91.9	0.882767			91.9	0.980734								91.9	0.940073	91.9	0.934124		91.9	0.036					91.9	0.183586	91.9	0.232021						91.9	0.871414	91.9	0.044		459.5	0.995393	919	0.996337	919	0.977574	919	-0.009521
				92	0.937866			92	0.932571								92	0.936686	92	0.944609		92	0.0256					92	0.234166	92	0.244926						92	0.927794	92	0.067		460	0.995218	920	0.9964	920	0.981196	920	-0.009392
				92.1	1.00234			92.1	0.983143								92.1	0.969255	92.1	0.960793		92.1	0.0392					92.1	0.275598	92.1	0.244926						92.1	0.844708	92.1	0.095		460.5	0.99582	921	0.996926	921	0.980957	921	-0.009356
				92.2	0.98476			92.2	0.934979								92.2	0.935383	92.2	0.926145		92.2	0.0532					92.2	0.197845	92.2	0.213953						92.2	0.785361	92.2	0.034		461	0.995738	922	0.996611	922	0.978933	922	-0.00925
				92.3	1.01524			92.3	0.971102								92.3	0.921834	92.3	0.971279		92.3	0.2096					92.3	0.212373	92.3	0.250088						92.3	0.864491	92.3	0.057		461.5	0.994991	923	0.996392	923	0.978054	923	-0.009446
				92.4	1.09027			92.4	1.00361								92.4	0.941115	92.4	0.939366		92.4	0.0232					92.4	0.208069	92.4	0.21764						92.4	0.88724	92.4	0.072		462	0.995806	924	0.996486	924	0.981409	924	-0.00935
				92.5	0.970692			92.5	0.9705								92.5	0.911673	92.5	0.956462		92.5	0.03					92.5	0.251922	92.5	0.248614						92.5	0.857567	92.5	0.055		462.5	0.995674	925	0.996649	925	0.981836	925	-0.009166
				92.6	0.996483			92.6	0.981337								92.6	0.939031	92.6	0.919079		92.6	0.042					92.6	0.28636	92.6	0.191091						92.6	0.830861	92.6	0.079		463	0.995998	926	0.996367	926	0.982102	926	-0.009334
				92.7	1.01876			92.7	0.982541								92.7	0.92001	92.7	0.947572		92.7	0.03					92.7	0.216678	92.7	0.224277						92.7	0.85361	92.7	0.079		463.5	0.9958	927	0.997174	927	0.981196	927	-0.0095
				92.8	0.940211			92.8	0.966285								92.8	0.939031	92.8	0.933668		92.8	0.0168					92.8	0.222059	92.8	0.255251						92.8	0.799209	92.8	0.087		464	0.996059	928	0.996796	928	0.980078	928	-0.009115
				92.9	1.04103			92.9	1.00241								92.9	0.933559	92.9	0.951903		92.9	0.0288					92.9	0.163677	92.9	0.228702						92.9	0.84273	92.9	0.059		464.5	0.996025	929	0.997032	929	0.984712	929	-0.009335
				93	1.03751			93	1.0289								93	0.964304	93	0.959881		93	0.0288					93	0.21614	93	0.216534						93	0.941642	93	0.054		465	0.995952	930	0.997045	930	0.98085	930	-0.009638
				93.1	1.03283			93.1	1.00963								93.1	0.947108	93.1	0.909733		93.1	0.072					93.1	0.218561	93.1	0.24087						93.1	0.816024	93.1	0.09		465.5	0.996151	931	0.997007	931	0.981702	931	-0.009369
				93.2	1.00703			93.2	0.969296								93.2	0.906462	93.2	0.927741		93.2	0.0656					93.2	0.291471	93.2	0.223171						93.2	0.806133	93.2	0.071		466	0.996071	932	0.996915	932	0.981782	932	-0.009749
				93.3	1.034			93.3	0.972306								93.3	0.924961	93.3	0.947344		93.3	0.0248					93.3	0.192195	93.3	0.225752						93.3	0.837784	93.3	0.06		466.5	0.996218	933	0.996832	933	0.982422	933	-0.009656
				93.4	0.991794			93.4	1.00482								93.4	0.964044	93.4	0.959198		93.4	0.0372					93.4	0.280172	93.4	0.228333						93.4	0.836795	93.4	0.105		467	0.995824	934	0.996788	934	0.981889	934	-0.009307
				93.5	0.988277			93.5	1.01927								93.5	0.892131	93.5	0.978345		93.5	0.0308					93.5	0.240354	93.5	0.23792						93.5	0.813056	93.5	0.075		467.5	0.99628	935	0.99719	935	0.982821	935	-0.009673
				93.6	0.971864			93.6	1.01385								93.6	0.968473	93.6	0.980169		93.6	0.03					93.6	0.250039	93.6	0.254145						93.6	0.845697	93.6	0.068		468	0.996647	936	0.997149	936	0.982688	936	-0.009404
				93.7	1.01055			93.7	0.989765								93.7	0.961178	93.7	0.96672		93.7	0.0396					93.7	0.241699	93.7	0.230546						93.7	0.843719	93.7	0.076		468.5	0.996774	937	0.997101	937	0.983008	937	-0.009271
				93.8	0.958968			93.8	0.959061								93.8	0.932777	93.8	0.95122		93.8	0.0316					93.8	0.189505	93.8	0.232021						93.8	0.81998	93.8	0.055		469	0.996907	938	0.997126	938	0.98378	938	-0.009669
				93.9	1.02931			93.9	0.963275								93.9	0.937728	93.9	0.96786		93.9	0.0256					93.9	0.231475	93.9	0.236445						93.9	0.799209	93.9	0.086		469.5	0.996645	939	0.99736	939	0.984685	939	-0.009624
				94	0.927315			94	1.05057								94	0.964304	94	0.937315		94	0.0524					94	0.250308	94	0.206578						94	0.826904	94	0.076		470	0.996961	940	0.997365	940	0.984259	940	-0.009281
				94.1	0.98476			94.1	1.00181								94.1	0.935383	94.1	0.940962		94.1	0.042					94.1	0.176322	94.1	0.215796						94.1	0.861523	94.1	0.066		470.5	0.997272	941	0.997535	941	0.9841	941	-0.009964
				94.2	0.926143			94.2	0.978928								94.2	0.923398	94.2	0.945293		94.2	0.032					94.2	0.186007	94.2	0.245295						94.2	0.833828	94.2	0.08		471	0.996658	942	0.997573	942	0.98402	942	-0.00973
				94.3	1.03283			94.3	0.955449								94.3	0.934862	94.3	0.945749		94.3	0.026					94.3	0.253268	94.3	0.258569						94.3	0.805143	94.3	0.068		471.5	0.99705	943	0.997235	943	0.984925	943	-0.009701
				94.4	1.034			94.4	1.02047								94.4	0.937207	94.4	0.944837		94.4	0.0536					94.4	0.225018	94.4	0.256726						94.4	0.915925	94.4	0.068		472	0.99705	944	0.997215	944	0.984419	944	-0.009603
				94.5	0.908558			94.5	1.02288								94.5	0.951277	94.5	0.919307		94.5	0.1188					94.5	0.2078	94.5	0.207684						94.5	0.839763	94.5	0.076		472.5	0.996575	945	0.997845	945	0.984472	945	-0.009854
				94.6	1.01641			94.6	0.981939								94.6	0.942418	94.6	0.919991		94.6	0.0564					94.6	0.24143	94.6	0.195147						94.6	0.856578	94.6	0.102		473	0.997271	946	0.997667	946	0.985618	946	-0.009828
				94.7	1.01641												94.7	0.908807	94.7	0.952587		94.7	0.1148					94.7	0.215871	94.7	0.251563						94.7	0.805143	94.7	0.08		473.5	0.99675	947	0.997586	947	0.983008	947	-0.009675
				94.8	0.98007												94.8	0.918708	94.8	0.933668		94.8	0.0268					94.8	0.279634	94.8	0.199572						94.8	0.837784	94.8	0.084		474	0.997587	948	0.997489	948	0.987988	948	-0.009312
				94.9	0.989449												94.9	0.923919	94.9	0.948712		94.9	0.0252					94.9	0.25811	94.9	0.216165						94.9	0.799209	94.9	0.069		474.5	0.997339	949	0.997593	949	0.985271	949	-0.00917
				95	0.990621												95	0.91975	95	0.940278		95	0.0212					95	0.198652	95	0.239764						95	0.869436	95	0.079		475	0.997353	950	0.997971	950	0.985884	950	-0.009362
				95.1	0.948417												95.1	0.920271	95.1	0.956006		95.1	0.036					95.1	0.219368	95.1	0.251932						95.1	0.846686	95.1	0.081		475.5	0.997484	951	0.99788	951	0.987509	951	-0.009733
				95.2	1.00821												95.2	0.930693	95.2	0.943241		95.2	0.0448					95.2	0.205647	95.2	0.219853						95.2	0.843719	95.2	0.076		476	0.997228	952	0.997931	952	0.987029	952	-0.009566
				95.3	0.975381												95.3	0.927045	95.3	0.951447		95.3	0.0336					95.3	0.230668	95.3	0.222802						95.3	0.872404	95.3	0.081		476.5	0.998114	953	0.997888	953	0.987935	953	-0.009331
				95.4	0.973036												95.4	0.9432	95.4	0.953499		95.4	0.0252					95.4	0.243313	95.4	0.255988						95.4	0.864491	95.4	0.098		477	0.997377	954	0.998147	954	0.987642	954	-0.009353
				95.5	0.966002												95.5	0.936425	95.5	0.930476		95.5	0.0456					95.5	0.22179	95.5	0.215428						95.5	0.860534	95.5	0.071		477.5	0.997527	955	0.99834	955	0.987269	955	-0.009402
				95.6	0.962485												95.6	0.92444	95.6	0.907226		95.6	0.0168					95.6	0.273446	95.6	0.216165						95.6	0.814045	95.6	0.055		478	0.997984	956	0.998073	956	0.989746	956	-0.009599
				95.7	1.01524												95.7	0.968473	95.7	0.945749		95.7	0.034					95.7	0.21883	95.7	0.250088						95.7	0.817013	95.7	0.054		478.5	0.997419	957	0.998098	957	0.987748	957	-0.009363
				95.8	1.04455												95.8	0.972121	95.8	0.904946		95.8	0.0284					95.8	0.174438	95.8	0.219115						95.8	0.835806	95.8	0.067		479	0.99784	958	0.99834	958	0.98892	958	-0.009376
				95.9	1.06448												95.9	0.950495	95.9	0.932984		95.9	0.1896					95.9	0.214257	95.9	0.219853						95.9	0.807122	95.9	0.083		479.5	0.997865	959	0.998474	959	0.989506	959	-0.009782
				96	0.957796												96	0.926524	96	0.901983		96	0.0336					96	0.230399	96	0.254882						96	0.869436	96	0.059		480	0.997323	960	0.998627	960	0.987775	960	-0.00969
				96.1	1.05979												96.1	0.947629	96.1	0.963073		96.1	0.0284					96.1	0.280441	96.1	0.217271						96.1	0.813056	96.1	0.1		480.5	0.998281	961	0.998675	961	0.990572	961	-0.009489
				96.2	1.0129												96.2	0.923919	96.2	0.957146		96.2	0.0336					96.2	0.187621	96.2	0.268894						96.2	0.768546	96.2	0.103		481	0.998046	962	0.998464	962	0.991211	962	-0.009486
				96.3	1.01641												96.3	0.922616	96.3	0.939822		96.3	0.0192					96.3	0.186814	96.3	0.22649						96.3	0.895153	96.3	0.065		481.5	0.998523	963	0.998665	963	0.991211	963	-0.0095
				96.4	0.974209												96.4	0.907764	96.4	0.960109		96.4	0.0312					96.4	0.241968	96.4	0.23792						96.4	0.783383	96.4	0.08		482	0.997851	964	0.998451	964	0.990545	964	-0.009233
				96.5	0.987104												96.5	0.931996	96.5	0.962617		96.5	0.0148					96.5	0.234973	96.5	0.235708						96.5	0.8091	96.5	0.07		482.5	0.998315	965	0.998835	965	0.991983	965	-0.009446
				96.6	0.992966												96.6	0.93408	96.6	0.926373		96.6	0.0408					96.6	0.243044	96.6	0.260044						96.6	0.810089	96.6	0.07		483	0.998078	966	0.998863	966	0.989906	966	-0.009463
				96.7	1.00586												96.7	0.935904	96.7	0.956918		96.7	0.0788					96.7	0.246541	96.7	0.236445						96.7	0.851632	96.7	0.064		483.5	0.998632	967	0.998799	967	0.989693	967	-0.009387
				96.8	1.02345												96.8	0.927045	96.8	0.95555		96.8	0.0324					96.8	0.254075	96.8	0.239764						96.8	0.814045	96.8	0.089		484	0.998416	968	0.9985	968	0.990598	968	-0.009462
				96.9	0.9449												96.9	0.942678	96.9	0.968771		96.9	0.046					96.9	0.233627	96.9	0.270737						96.9	0.87636	96.9	0.056		484.5	0.998688	969	0.998748	969	0.991344	969	-0.009541
				97	1.13951												97	0.950756	97	0.923866		97	0.0228					97	0.233089	97	0.254513						97	0.830861	97	0.058		485	0.997787	970	0.998837	970	0.991823	970	-0.009571
				97.1	1.04338												97.1	0.965607	97.1	0.966036		97.1	0.03					97.1	0.231475	97.1	0.242714						97.1	0.825915	97.1	0.082		485.5	0.998801	971	0.998906	971	0.991957	971	-0.009593
				97.2	1.02579												97.2	0.947629	97.2	0.925462		97.2	0.0328					97.2	0.254075	97.2	0.237552						97.2	0.875371	97.2	0.088		486	0.998713	972	0.998911	972	0.992756	972	-0.009527
				97.3	0.985932												97.3	0.925482	97.3	0.976749		97.3	0.0236					97.3	0.248156	97.3	0.233127						97.3	0.855589	97.3	0.086		486.5	0.999123	973	0.998992	973	0.992383	973	-0.009762
				97.4	1.03986												97.4	0.923137	97.4	0.953499		97.4	0.0588					97.4	0.223135	97.4	0.235339						97.4	0.836795	97.4	0.074		487	0.998799	974	0.999048	974	0.992702	974	-0.009794
				97.5	0.981243												97.5	0.956227	97.5	0.948484		97.5	0.0728					97.5	0.251922	97.5	0.226858						97.5	0.881306	97.5	0.073		487.5	0.998543	975	0.998979	975	0.993342	975	-0.009675
				97.6	1.04338												97.6	0.898906	97.6	0.980397		97.6	0.0228					97.6	0.208338	97.6	0.251932						97.6	0.812067	97.6	0.076		488	0.99949	976	0.99921	976	0.990092	976	-0.009811
				97.7	1.0211												97.7	0.931475	97.7	0.940734		97.7	0.0212					97.7	0.216947	97.7	0.24972						97.7	0.795252	97.7	0.093		488.5	0.999371	977	0.998957	977	0.992223	977	-0.009478
				97.8	1.01172												97.8	0.955446	97.8	0.906998		97.8	0.16					97.8	0.246272	97.8	0.22649						97.8	0.870425	97.8	0.06		489	0.998899	978	0.998926	978	0.992276	978	-0.009717
				97.9	0.957796												97.9	0.927045	97.9	0.953727		97.9	0.032					97.9	0.234435	97.9	0.230914						97.9	0.860534	97.9	0.06		489.5	0.999047	979	0.999137	979	0.992729	979	-0.009443
				98	1.06213												98	0.948932	98	0.961021		98	0.07					98	0.220175	98	0.274425						98	0.844708	98	0.083		490	0.998904	980	0.999327	980	0.993342	980	-0.009478
				98.1	0.921454												98.1	0.941115	98.1	0.925234		98.1	0.058					98.1	0.208876	98.1	0.24972						98.1	0.868447	98.1	0.071		490.5	0.999336	981	0.999449	981	0.993901	981	-0.009519
				98.2	1.068												98.2	0.91506	98.2	0.953043		98.2	0.0296					98.2	0.270755	98.2	0.224646						98.2	0.884273	98.2	0.038		491	0.999179	982	0.999287	982	0.994886	982	-0.009709
				98.3	0.930832												98.3	0.925221	98.3	0.939822		98.3	0.0392					98.3	0.272369	98.3	0.269631						98.3	0.8091	98.3	0.068		491.5	0.99938	983	0.999419	983	0.995179	983	-0.009595
				98.4	1.02696												98.4	0.923919	98.4	0.940962		98.4	0.0376					98.4	0.268603	98.4	0.26705						98.4	0.851632	98.4	0.076		492	0.999017	984	0.999355	984	0.996325	984	-0.009626
				98.5	1.03283												98.5	0.935383	98.5	0.945521		98.5	0.072					98.5	0.199997	98.5	0.236077						98.5	0.877349	98.5	0.081		492.5	0.998484	985	0.999459	985	0.995419	985	-0.009574
				98.6	1.01641												98.6	0.923398	98.6	0.921814		98.6	0.0256					98.6	0.243851	98.6	0.247507						98.6	0.902077	98.6	0.081		493	1.00003	986	0.999576	986	0.995099	986	-0.009701
				98.7	1.02696												98.7	0.894737	98.7	0.961933		98.7	0.0508					98.7	0.237932	98.7	0.285487						98.7	0.852621	98.7	0.068		493.5	0.999026	987	0.999434	987	0.99699	987	-0.009574
				98.8	1.05275												98.8	0.890829	98.8	0.968771		98.8	0.0244					98.8	0.209952	98.8	0.25267						98.8	0.836795	98.8	0.072		494	0.999627	988	0.999414	988	0.996005	988	-0.009859
				98.9	1.03634												98.9	0.930693	98.9	0.976066		98.9	0.3328					98.9	0.216947	98.9	0.254145						98.9	0.83185	98.9	0.089		494.5	0.999828	989	0.999358	989	0.995712	989	-0.00986
				99	0.996483												99	0.935383	99	0.940734		99	0.0784					99	0.229861	99	0.199204						99	0.844708	99	0.072		495	0.999441	990	0.999373	990	0.995818	990	-0.009457
				99.1	1.02345												99.1	0.918968	99.1	0.956918		99.1	0.066					99.1	0.178205	99.1	0.245664						99.1	0.845697	99.1	0.076		495.5	0.999905	991	0.999817	991	0.995712	991	-0.009635
				99.2	1.07151												99.2	0.927306	99.2	0.975154		99.2	0.0276					99.2	0.259455	99.2	0.284381						99.2	0.812067	99.2	0.061		496	1.00047	992	0.999906	992	0.9947	992	-0.009605
				99.3	1.01876												99.3	0.923398	99.3	0.947572		99.3	0.028					99.3	0.222866	99.3	0.250457						99.3	0.894164	99.3	0.098		496.5	1.00024	993	0.999942	993	0.997337	993	-0.009177
				99.4	1.03869												99.4	0.960135	99.4	0.958058		99.4	0.0952					99.4	0.198383	99.4	0.297286						99.4	0.860534	99.4	0.094		497	0.999924	994	0.999794	994	0.997869	994	-0.009803
				99.5	0.961313												99.5	0.938249	99.5	0.95783		99.5	0.026					99.5	0.296852	99.5	0.278481						99.5	0.889219	99.5	0.078		497.5	0.999863	995	0.999784	995	0.996644	995	-0.009697
				99.6	0.971864												99.6	0.926003	99.6	0.94005		99.6	0.0836					99.6	0.305192	99.6	0.25267						99.6	0.836795	99.6	0.047		498	1.00031	996	1.00011	996	0.998748	996	-0.009675
				99.7	1												99.7	0.956748	99.7	0.953499		99.7	0.0276					99.7	0.244389	99.7	0.232021						99.7	0.83185	99.7	0.084		498.5	1.00044	997	0.999914	997	0.997496	997	-0.009521
				99.8	0.932005												99.8	0.947368	99.8	0.960109		99.8	0.0324					99.8	0.243044	99.8	0.282168						99.8	0.846686	99.8	0.087		499	1.00042	998	1.00002	998	0.998375	998	-0.010014
				99.9	1.05158												99.9	0.946066	99.9	0.989514		99.9	0.026					99.9	0.227709	99.9	0.245295						99.9	0.817013	99.9	0.077		499.5	1	999	1	999	1	999	-0.009876
				100	1.07151												100	0.949192	100	0.906086		100	0.0348					100	0.215333	100	0.245664						100	0.822948	100	0.085
				100.1	1.07972												100.1	0.917405	100.1	0.956462		100.1	0.0512					100.1	0.24412	100.1	0.260782						100.1	0.830861	100.1	0.101
				100.2	0.983587												100.2	0.939812	100.2	0.908366		100.2	0.018					100.2	0.245465	100.2	0.250826						100.2	0.829871	100.2	0.084
				100.3	0.954279												100.3	0.973163	100.3	0.948484		100.3	0.0308					100.3	0.223404	100.3	0.292861						100.3	0.813056	100.3	0.087
				100.4	1.0211												100.4	0.982282	100.4	0.950536		100.4	0.108					100.4	0.234973	100.4	0.254145						100.4	0.85361	100.4	0.073
				100.5	0.994138												100.5	0.938249	100.5	0.91566		100.5	0.0196					100.5	0.282862	100.5	0.218746						100.5	0.785361	100.5	0.074
				100.6	1.05275												100.6	0.91037	100.6	0.9845		100.6	0.0224					100.6	0.231744	100.6	0.232389						100.6	0.911968	100.6	0.085
				100.7	0.937866												100.7	0.914018	100.7	0.9478		100.7	0.0216					100.7	0.203495	100.7	0.222065						100.7	0.881306	100.7	0.092
				100.8	1.03986												100.8	0.949192	100.8	0.943925		100.8	0.0468					100.8	0.258917	100.8	0.237183						100.8	0.89911	100.8	0.121
				100.9	1												100.9	0.912194	100.9	0.984272		100.9	0.0216					100.9	0.271562	100.9	0.246401						100.9	0.874382	100.9	0.087
				101	1.02345												101	0.958312	101	0.973558		101	0.018					101	0.21049	101	0.267788						101	0.896142	101	0.066
				101.1	1.08324												101.1	0.935904	101.1	0.95008		101.1	0.0376					101.1	0.244927	101.1	0.274056						101.1	0.870425	101.1	0.08
				101.2	1.05979												101.2	0.905941	101.2	0.952131		101.2	0.0336					101.2	0.256496	101.2	0.260782						101.2	0.811078	101.2	0.099
				101.3	0.920281												101.3	0.989057	101.3	0.95897		101.3	0.0144					101.3	0.21318	101.3	0.218746						101.3	0.871414	101.3	0.087
				101.4	0.977726												101.4	0.937467	101.4	0.97561		101.4	0.0788					101.4	0.261608	101.4	0.239764						101.4	0.855589	101.4	0.084
				101.5	0.940211												101.5	0.948671	101.5	0.942786		101.5	0.036					101.5	0.229054	101.5	0.22354						101.5	0.836795	101.5	0.064
				101.6	1.03048												101.6	0.914018	101.6	0.93344		101.6	0.0608					101.6	0.236856	101.6	0.275162						101.6	0.856578	101.6	0.071
				101.7	0.994138												101.7	0.919489	101.7	0.957146		101.7	0.0616					101.7	0.27775	101.7	0.234971						101.7	0.86548	101.7	0.071
				101.8	0.930832												101.8	0.957791	101.8	0.929793		101.8	0.0492					101.8	0.24143	101.8	0.251563						101.8	0.910979	101.8	0.073
				101.9	1.02579												101.9	0.926264	101.9	0.937543		101.9	0.0408					101.9	0.209952	101.9	0.237552						101.9	0.849654	101.9	0.071
				102	0.982415												102	0.94346	102	0.927513		102	0.0332					102	0.296314	102	0.236445						102	0.881306	102	0.077
				102.1	0.990621												102.1	0.941897	102.1	0.948028		102.1	0.0376					102.1	0.290664	102.1	0.239027						102.1	0.816024	102.1	0.066
				102.2	1.00352												102.2	0.936165	102.2	0.96786		102.2	0.0256					102.2	0.219368	102.2	0.258938						102.2	0.855589	102.2	0.093
				102.3	0.977726												102.3	0.945805	102.3	0.947344		102.3	0.02					102.3	0.197845	102.3	0.231652						102.3	0.840752	102.3	0.091
				102.4	1.01055												102.4	0.933299	102.4	0.96444		102.4	0.0244					102.4	0.250039	102.4	0.271844						102.4	0.854599	102.4	0.094
				102.5	1.04572												102.5	0.948411	102.5	0.932984		102.5	0.0208					102.5	0.229054	102.5	0.232758						102.5	0.863501	102.5	0.069
				102.6	0.94959												102.6	0.927306	102.6	0.966036		102.6	0.0288					102.6	0.243313	102.6	0.244558						102.6	0.847676	102.6	0.057
				102.7	0.940211												102.7	0.93382	102.7	0.956462		102.7	0.0996					102.7	0.216947	102.7	0.216534						102.7	0.869436	102.7	0.071
				102.8	0.989449												102.8	0.953101	102.8	0.959881		102.8	0.1516					102.8	0.305731	102.8	0.256726						102.8	0.861523	102.8	0.093
				102.9	0.968347												102.9	0.959354	102.9	0.963529		102.9	0.058					102.9	0.208069	102.9	0.32236						102.9	0.823937	102.9	0.081
				103	1.00234												103	0.940594	103	0.940962		103	0.3888					103	0.183317	103	0.246401						103	0.863501	103	0.063
				103.1	1.00469												103.1	0.941115	103.1	0.968543		103.1	0.0304					103.1	0.273177	103.1	0.2759						103.1	0.79822	103.1	0.067
				103.2	1.03048												103.2	0.948411	103.2	0.939138		103.2	0.0224					103.2	0.236856	103.2	0.242714						103.2	0.833828	103.2	0.085
				103.3	1.05158												103.3	0.911152	103.3	0.95783		103.3	0.0744					103.3	0.257034	103.3	0.236814						103.3	0.895153	103.3	0.091
				103.4	1.03165												103.4	0.92939	103.4	0.916116		103.4	0.0396					103.4	0.170134	103.4	0.279218						103.4	0.879327	103.4	0.092
				103.5	0.942556												103.5	0.967431	103.5	0.923182		103.5	0.0656					103.5	0.203764	103.5	0.233496						103.5	0.839763	103.5	0.09
				103.6	0.971864												103.6	0.931735	103.6	0.956006		103.6	0.032					103.6	0.263491	103.6	0.24087						103.6	0.84273	103.6	0.09
				103.7	1.03283												103.7	0.955446	103.7	0.953955		103.7	0.0348					103.7	0.217216	103.7	0.227227						103.7	0.85361	103.7	0.093
				103.8	1.03751												103.8	0.928348	103.8	0.965352		103.8	0.0528					103.8	0.205378	103.8	0.27885						103.8	0.864491	103.8	0.044
				103.9	0.927315												103.9	0.94789	103.9	0.942786		103.9	0.0268					103.9	0.273446	103.9	0.232389						103.9	0.871414	103.9	0.115
				104	1.03165												104	0.941115	104	1.17483		104	0.0392					104	0.213987	104	0.265575						104	0.894164	104	0.082
				104.1	1.09027												104.1	0.935644	104.1	0.953499		104.1	0.0408					104.1	0.159372	104.1	0.230546						104.1	0.784372	104.1	0.095
				104.2	1.03165												104.2	0.935122	104.2	0.953043		104.2	0.0552					104.2	0.24412	104.2	0.239395						104.2	0.891197	104.2	0.092
				104.3	1.03634												104.3	0.959093	104.3	0.993845		104.3	0.0424					104.3	0.233627	104.3	0.265206						104.3	0.894164	104.3	0.076
				104.4	0.962485												104.4	0.944242	104.4	0.963073		104.4	0.0184					104.4	0.234435	104.4	0.245295						104.4	0.859545	104.4	0.104
				104.5	1.00938												104.5	0.949192	104.5	0.961933		104.5	0.0356					104.5	0.269679	104.5	0.212478						104.5	0.885262	104.5	0.082
				104.6	0.995311												104.6	0.952579	104.6	0.950536		104.6	0.0312					104.6	0.292817	104.6	0.255988						104.6	0.87636	104.6	0.085
				104.7	1.01172												104.7	0.926003	104.7	0.915888		104.7	0.4956					104.7	0.216409	104.7	0.300605						104.7	0.926805	104.7	0.09
				104.8	1.0891												104.8	0.936686	104.8	0.961021		104.8	0.0328					104.8	0.210221	104.8	0.274056						104.8	0.806133	104.8	0.066
				104.9	1.01172												104.9	0.930172	104.9	0.974698		104.9	0.0256					104.9	0.272908	104.9	0.258201						104.9	0.823937	104.9	0.065
				105	1.07972												105	0.903596	105	0.956462		105	0.032					105	0.184124	105	0.284749						105	0.87636	105	0.121
				105.1	1.0891												105.1	0.956488	105.1	0.94119		105.1	0.0288					105.1	0.214526	105.1	0.216534						105.1	0.791296	105.1	0.095
				105.2	1.04807												105.2	0.966649	105.2	0.954183		105.2	0.0608					105.2	0.206454	105.2	0.285118						105.2	0.847676	105.2	0.084
				105.3	1.00352												105.3	0.921313	105.3	0.956462		105.3	0.0436					105.3	0.284207	105.3	0.244558						105.3	0.873393	105.3	0.075
				105.4	0.960141												105.4	0.946326	105.4	0.92341		105.4	0.038					105.4	0.226901	105.4	0.254513						105.4	0.891197	105.4	0.073
				105.5	0.926143												105.5	0.946847	105.5	0.953727		105.5	0.036					105.5	0.197038	105.5	0.279956						105.5	0.834817	105.5	0.071
				105.6	0.974209												105.6	0.927045	105.6	0.942786		105.6	0.07					105.6	0.219368	105.6	0.259307						105.6	0.826904	105.6	0.093
				105.7	1.04689												105.7	0.949713	105.7	0.920219		105.7	0.1676					105.7	0.25811	105.7	0.263363						105.7	0.868447	105.7	0.076
				105.8	1.02931												105.8	0.957009	105.8	0.965808		105.8	0.1376					105.8	0.251653	105.8	0.227965						105.8	0.834817	105.8	0.078
				105.9	0.983587												105.9	0.966389	105.9	0.995897		105.9	0.0276					105.9	0.295776	105.9	0.264838						105.9	0.83185	105.9	0.077
				106	1.01758												106	0.92444	106	0.962389		106	0.0364					106	0.23847	106	0.271844						106	0.830861	106	0.082
				106.1	0.962485												106.1	0.959354	106.1	0.984044		106.1	0.0484					106.1	0.251115	106.1	0.305029						106.1	0.829871	106.1	0.073
				106.2	1.03048												106.2	0.921313	106.2	0.974242		106.2	0.0204					106.2	0.233089	106.2	0.254513						106.2	0.910979	106.2	0.084
				106.3	0.946073												106.3	0.927566	106.3	0.91566		106.3	0.038					106.3	0.236049	106.3	0.220959						106.3	0.867458	106.3	0.077
				106.4	0.997655												106.4	0.933299	106.4	0.975838		106.4	0.0308					106.4	0.196231	106.4	0.265206						106.4	0.822948	106.4	0.08
				106.5	1.0129												106.5	0.895779	106.5	0.965808		106.5	0.0232					106.5	0.270217	106.5	0.262994						106.5	0.855589	106.5	0.069
				106.6	0.98476												106.6	0.922616	106.6	0.917711		106.6	0.0736					106.6	0.225018	106.6	0.285855						106.6	0.869436	106.6	0.08
				106.7	0.961313												106.7	0.934862	106.7	0.988375		106.7	0.0196					106.7	0.240354	106.7	0.272212						106.7	0.839763	106.7	0.097
				106.8	1.04807												106.8	0.952058	106.8	0.940506		106.8	0.0348					106.8	0.248425	106.8	0.242345						106.8	0.83185	106.8	0.088
				106.9	0.96483												106.9	0.959875	106.9	0.976294		106.9	0.0872					106.9	0.256227	106.9	0.235339						106.9	0.901088	106.9	0.11
				107	0.966002												107	0.918968	107	0.938227		107	0.0188					107	0.252191	107	0.274425						107	0.832839	107	0.105
				107.1	0.991794												107.1	0.961438	107.1	0.977889		107.1	0.0224					107.1	0.227978	107.1	0.255251						107.1	0.829871	107.1	0.088
				107.2	1.08675												107.2	0.932777	107.2	0.980397		107.2	0.0828					107.2	0.229054	107.2	0.283274						107.2	0.852621	107.2	0.108
				107.3	1.00938												107.3	0.947629	107.3	0.932756		107.3	0.0276					107.3	0.273177	107.3	0.285855						107.3	0.821958	107.3	0.059
				107.4	0.924971												107.4	0.931996	107.4	0.948484		107.4	0.0244					107.4	0.232282	107.4	0.260782						107.4	0.864491	107.4	0.079
				107.5	1.034												107.5	0.961699	107.5	1		107.5	0.0272					107.5	0.238739	107.5	0.252301						107.5	0.862512	107.5	0.063
				107.6	1.00117												107.6	0.941897	107.6	0.950308		107.6	0.0992					107.6	0.17686	107.6	0.236814						107.6	0.906034	107.6	0.097
				107.7	0.995311												107.7	0.953882	107.7	0.970595		107.7	0.0388					107.7	0.270217	107.7	0.289543						107.7	0.821958	107.7	0.098
				107.8	1.01055												107.8	0.93382	107.8	0.957374		107.8	0.1088					107.8	0.301964	107.8	0.252301						107.8	0.888229	107.8	0.082
				107.9	1.0762												107.9	0.946326	107.9	0.932984		107.9	0.0368					107.9	0.222866	107.9	0.246401						107.9	0.892186	107.9	0.065
				108	1.0129												108	0.95753	108	0.922042		108	0.0432					108	0.20215	108	0.283274						108	0.834817	108	0.098
				108.1	1.0129												108.1	0.980719	108.1	0.969911		108.1	0.0184					108.1	0.251384	108.1	0.262994						108.1	0.808111	108.1	0.053
				108.2	1.08089												108.2	0.971339	108.2	0.986095		108.2	0.0408					108.2	0.274522	108.2	0.253776						108.2	0.929773	108.2	0.074
				108.3	1.07855												108.3	0.950756	108.3	0.945749		108.3	0.1064					108.3	0.234166	108.3	0.268894						108.3	0.835806	108.3	0.088
				108.4	0.961313												108.4	0.945284	108.4	0.958058		108.4	0.02					108.4	0.251653	108.4	0.248614						108.4	0.852621	108.4	0.087
				108.5	1.04103												108.5	0.971339	108.5	0.95783		108.5	0.0236					108.5	0.28071	108.5	0.298392						108.5	0.88724	108.5	0.077
				108.6	0.990621												108.6	0.933299	108.6	0.938227		108.6	0.026					108.6	0.281248	108.6	0.285487						108.6	0.868447	108.6	0.089
				108.7	1.03751												108.7	0.94789	108.7	0.954639		108.7	0.0324					108.7	0.26376	108.7	0.292124						108.7	0.870425	108.7	0.034
				108.8	1.00586												108.8	0.93851	108.8	0.939366		108.8	0.0556					108.8	0.330751	108.8	0.272581						108.8	0.84273	108.8	0.086
				108.9	1.02696												108.9	0.945805	108.9	0.973786		108.9	0.0228					108.9	0.233897	108.9	0.243083						108.9	0.858556	108.9	0.094
				109	0.994138												109	0.964304	109	0.956006		109	0.0348					109	0.245196	109	0.225383						109	0.840752	109	0.079
				109.1	1.02345												109.1	0.929651	109.1	0.946889		109.1	0.0316					109.1	0.249232	109.1	0.262625						109.1	0.872404	109.1	0.104
				109.2	0.969519												109.2	0.955446	109.2	0.943469		109.2	0.0304					109.2	0.25542	109.2	0.273319						109.2	0.8091	109.2	0.095
				109.3	1.00821												109.3	0.951798	109.3	0.969227		109.3	0.0252					109.3	0.284207	109.3	0.273319						109.3	0.900099	109.3	0.082
				109.4	1.01524												109.4	0.944763	109.4	0.942558		109.4	0.4692					109.4	0.239277	109.4	0.267419						109.4	0.901088	109.4	0.099
				109.5	1.03751												109.5	0.945023	109.5	0.970823		109.5	0.1668					109.5	0.237663	109.5	0.274056						109.5	0.907023	109.5	0.054
				109.6	1.06096												109.6	0.925482	109.6	0.937315		109.6	0.036					109.6	0.266989	109.6	0.293599						109.6	0.833828	109.6	0.074
				109.7	1.05393												109.7	0.914799	109.7	0.918167		109.7	0.056					109.7	0.235511	109.7	0.320885						109.7	0.770524	109.7	0.068
				109.8	1.05041												109.8	0.952058	109.8	0.937087		109.8	0.046					109.8	0.275867	109.8	0.271844						109.8	0.880317	109.8	0.117
				109.9	1.03634												109.9	0.959093	109.9	0.948256		109.9	0.0436					109.9	0.284745	109.9	0.274794						109.9	0.901088	109.9	0.112
				110	0.961313												110	0.957009	110	0.944837		110	0.0384					110	0.208607	110	0.254513						110	0.888229	110	0.067
				110.1	0.926143												110.1	0.949713	110.1	1.0016		110.1	0.0236					110.1	0.224749	110.1	0.255251						110.1	0.813056	110.1	0.07
				110.2	1.05979												110.2	0.948932	110.2	0.972874		110.2	0.0228					110.2	0.234435	110.2	0.255251						110.2	0.832839	110.2	0.092
				110.3	0.995311												110.3	0.960657	110.3	0.984044		110.3	0.0392					110.3	0.271562	110.3	0.246401						110.3	0.894164	110.3	0.07
				110.4	0.933177												110.4	0.935644	110.4	0.976294		110.4	0.3444					110.4	0.259994	110.4	0.250826						110.4	0.897132	110.4	0.094
				110.5	1												110.5	0.94789	110.5	0.974926		110.5	0.0468					110.5	0.30869	110.5	0.285118						110.5	0.838773	110.5	0.077
				110.6	0.937866												110.6	0.940334	110.6	0.972874		110.6	0.0284					110.6	0.237932	110.6	0.27885						110.6	0.817013	110.6	0.062
				110.7	1.02814												110.7	0.918708	110.7	0.974014		110.7	0.0564					110.7	0.307614	110.7	0.283274						110.7	0.918892	110.7	0.087
				110.8	1.01524												110.8	0.974466	110.8	0.966264		110.8	0.0604					110.8	0.276405	110.8	0.31351						110.8	0.882295	110.8	0.083
				110.9	0.908558												110.9	0.942157	110.9	0.922042		110.9	0.0284					110.9	0.268334	110.9	0.245664						110.9	0.880317	110.9	0.071
				111	0.98007												111	0.977853	111	0.953727		111	0.0456					111	0.272638	111	0.27885						111	0.829871	111	0.078
				111.1	1.04572												111.1	0.936686	111.1	0.946889		111.1	0.0284					111.1	0.2947	111.1	0.243451						111.1	0.841741	111.1	0.102
				111.2	0.983587												111.2	0.950756	111.2	0.967176		111.2	0.0264					111.2	0.251922	111.2	0.281062						111.2	0.832839	111.2	0.069
				111.3	1.07034												111.3	0.941115	111.3	0.946433		111.3	0.0388					111.3	0.253537	111.3	0.254882						111.3	0.861523	111.3	0.102
				111.4	1.0129												111.4	0.964565	111.4	0.943469		111.4	0.0776					111.4	0.248425	111.4	0.277375						111.4	0.877349	111.4	0.097
				111.5	1.01172												111.5	0.942939	111.5	0.975382		111.5	0.1352					111.5	0.255958	111.5	0.24972						111.5	0.85361	111.5	0.09
				111.6	1.01993												111.6	0.970818	111.6	0.963073		111.6	0.0404					111.6	0.229323	111.6	0.231283						111.6	0.850643	111.6	0.102
				111.7	1.034												111.7	0.939812	111.7	1.00137		111.7	0.0384					111.7	0.214257	111.7	0.263363						111.7	0.778437	111.7	0.086
				111.8	1.04689												111.8	0.916623	111.8	0.994985		111.8	0.0156					111.8	0.251922	111.8	0.259676						111.8	0.859545	111.8	0.1
				111.9	0.98007												111.9	0.93877	111.9	1.01117		111.9	0.028					111.9	0.26107	111.9	0.268894						111.9	0.804154	111.9	0.088
				112	1.01172												112	0.982022	112	0.968088		112	0.0424					112	0.220713	112	0.263363						112	0.863501	112	0.103
				112.1	1.03517												112.1	0.948411	112.1	0.949624		112.1	0.0392					112.1	0.273177	112.1	0.274056						112.1	0.802176	112.1	0.091
				112.2	0.956624												112.2	0.953101	112.2	0.971507		112.2	0.3224					112.2	0.276674	112.2	0.255251						112.2	0.847676	112.2	0.106
				112.3	1.02227												112.3	0.909588	112.3	0.958286		112.3	0.0364					112.3	0.236049	112.3	0.268894						112.3	0.886251	112.3	0.092
				112.4	0.996483												112.4	0.922876	112.4	0.985639		112.4	0.0316					112.4	0.214257	112.4	0.276268						112.4	0.83185	112.4	0.085
				112.5	1.02462												112.5	0.949192	112.5	0.976522		112.5	0.0272					112.5	0.250308	112.5	0.265206						112.5	0.900099	112.5	0.098
				112.6	1.00821												112.6	0.920532	112.6	0.938682		112.6	0.0256					112.6	0.204033	112.6	0.277375						112.6	0.812067	112.6	0.076
				112.7	1.03283												112.7	0.99062	112.7	0.943925		112.7	0.0736					112.7	0.289857	112.7	0.282168						112.7	0.862512	112.7	0.09
				112.8	0.992966												112.8	0.944763	112.8	0.969911		112.8	0.038					112.8	0.321335	112.8	0.247139						112.8	0.882295	112.8	0.074
				112.9	1.08675												112.9	0.963262	112.9	0.939138		112.9	0.0192					112.9	0.224211	112.9	0.284012						112.9	0.878338	112.9	0.101
				113	1.01641												113	0.944502	113	0.941646		113	0.0148					113	0.243313	113	0.280693						113	0.850643	113	0.088
				113.1	1.01641												113.1	0.956748	113.1	0.960109		113.1	0.0308					113.1	0.270217	113.1	0.296549						113.1	0.850643	113.1	0.092
				113.2	1.03869												113.2	0.936686	113.2	0.961933		113.2	0.032					113.2	0.263222	113.2	0.283274						113.2	0.847676	113.2	0.128
				113.3	1.03751												113.3	0.951016	113.3	0.979029		113.3	0.058					113.3	0.264567	113.3	0.268525						113.3	0.90999	113.3	0.093
				113.4	0.943728												113.4	0.951277	113.4	0.959654		113.4	0.0328					113.4	0.230399	113.4	0.267419						113.4	0.823937	113.4	0.098
				113.5	0.995311												113.5	0.949192	113.5	0.976294		113.5	0.1768					113.5	0.270217	113.5	0.298024						113.5	0.866469	113.5	0.104
				113.6	1.01993												113.6	0.939291	113.6	0.966036		113.6	0.0448					113.6	0.347163	113.6	0.238658						113.6	0.858556	113.6	0.083
				113.7	1.034												113.7	0.957009	113.7	0.955323		113.7	0.0316					113.7	0.219906	113.7	0.281431						113.7	0.868447	113.7	0.091
				113.8	0.90973												113.8	0.944242	113.8	0.968771		113.8	0.018					113.8	0.214526	113.8	0.260782						113.8	0.870425	113.8	0.085
				113.9	1.02345												113.9	0.950756	113.9	0.947116		113.9	0.0216					113.9	0.254075	113.9	0.24677						113.9	0.901088	113.9	0.096
				114	1.01641												114	0.96222	114	0.963301		114	0.064					114	0.247618	114	0.234602						114	0.851632	114	0.096
				114.1	0.962485												114.1	0.972381	114.1	0.921131		114.1	0.0412					114.1	0.268334	114.1	0.264838						114.1	0.812067	114.1	0.093
				114.2	1.02814												114.2	0.935904	114.2	0.95122		114.2	0.076					114.2	0.270755	114.2	0.29028						114.2	0.916914	114.2	0.079
				114.3	0.987104												114.3	0.948411	114.3	0.98108		114.3	0.0616					114.3	0.255151	114.3	0.296917						114.3	0.869436	114.3	0.098
				114.4	1.02462												114.4	0.923398	114.4	0.944381		114.4	0.066					114.4	0.249501	114.4	0.274425						114.4	0.866469	114.4	0.134
				114.5	1.07503												114.5	0.945805	114.5	0.961477		114.5	0.026					114.5	0.239815	114.5	0.29028						114.5	0.862512	114.5	0.117
				114.6	0.924971												114.6	0.96691	114.6	0.940278		114.6	0.278					114.6	0.255958	114.6	0.341903						114.6	0.962413	114.6	0.11
				114.7	1.02814												114.7	0.927045	114.7	0.981764		114.7	0.0312					114.7	0.242775	114.7	0.270737						114.7	0.83185	114.7	0.107
				114.8	1.0422												114.8	0.961959	114.8	0.970367		114.8	0.0276					114.8	0.240084	114.8	0.248614						114.8	0.889219	114.8	0.073
				114.9	1.02345												114.9	0.939031	114.9	0.936403		114.9	0.016					114.9	0.220175	114.9	0.269263						114.9	0.812067	114.9	0.107
				115	1.03634												115	0.93877	115	0.988147		115	0.054					115	0.286629	115	0.238289						115	0.851632	115	0.065
				115.1	0.968347												115.1	0.969776	115.1	0.972419		115.1	0.352					115.1	0.230937	115.1	0.25267						115.1	0.900099	115.1	0.097
				115.2	1.00703												115.2	0.978374	115.2	0.978345		115.2	0.0328					115.2	0.240892	115.2	0.269631						115.2	0.840752	115.2	0.1
				115.3	0.960141												115.3	0.992183	115.3	0.935947		115.3	0.11					115.3	0.285822	115.3	0.278112						115.3	0.810089	115.3	0.096
				115.4	1.00938												115.4	0.97186	115.4	0.939138		115.4	0.1124					115.4	0.310842	115.4	0.285855						115.4	0.844708	115.4	0.096
				115.5	1.00352												115.5	0.926003	115.5	0.975838		115.5	0.0236					115.5	0.201343	115.5	0.267419						115.5	0.937685	115.5	0.102
				115.6	1.02345												115.6	0.938249	115.6	0.970595		115.6	0.0332					115.6	0.250846	115.6	0.268525						115.6	0.890208	115.6	0.079
				115.7	0.976553												115.7	0.950756	115.7	0.940506		115.7	0.078					115.7	0.276136	115.7	0.268156						115.7	0.84273	115.7	0.105
				115.8	1.00234												115.8	0.96717	115.8	0.965124		115.8	0.2216					115.8	0.237932	115.8	0.266313						115.8	0.889219	115.8	0.094
				115.9	1.03634												115.9	0.954924	115.9	0.995669		115.9	0.046					115.9	0.254075	115.9	0.302448						115.9	0.871414	115.9	0.089
				116	1.04572												116	0.947368	116	0.950308		116	0.044					116	0.302502	116	0.317566						116	0.879327	116	0.064
				116.1	1.05744												116.1	0.91037	116.1	0.954183		116.1	0.0304					116.1	0.251384	116.1	0.258201						116.1	0.872404	116.1	0.107
				116.2	0.988277												116.2	0.981501	116.2	0.979941		116.2	0.0264					116.2	0.267527	116.2	0.271106						116.2	0.897132	116.2	0.084
				116.3	1.02579												116.3	0.936686	116.3	0.95669		116.3	0.0356					116.3	0.258648	116.3	0.311667						116.3	0.850643	116.3	0.091
				116.4	0.98476												116.4	0.94346	116.4	0.985183		116.4	0.0428					116.4	0.284476	116.4	0.317566						116.4	0.829871	116.4	0.082
				116.5	0.995311												116.5	0.931735	116.5	0.963529		116.5	0.0848					116.5	0.247618	116.5	0.288805						116.5	0.885262	116.5	0.109
				116.6	1.04924												116.6	0.9247	116.6	0.994985		116.6	0.0344					116.6	0.266989	116.6	0.312404						116.6	0.886251	116.6	0.096
				116.7	0.983587												116.7	0.934862	116.7	0.941418		116.7	0.0288					116.7	0.235511	116.7	0.292861						116.7	0.872404	116.7	0.09
				116.8	1.0211												116.8	0.98124	116.8	0.965352		116.8	0.0188					116.8	0.21883	116.8	0.284012						116.8	0.878338	116.8	0.11
				116.9	1.05979												116.9	0.917144	116.9	0.970823		116.9	0.0344					116.9	0.265912	116.9	0.277006						116.9	0.841741	116.9	0.112
				117	0.995311												117	0.993226	117	0.9478		117	0.0208					117	0.226632	117	0.267419						117	0.861523	117	0.117
				117.1	0.997655												117.1	0.955446	117.1	0.965352		117.1	0.7904					117.1	0.2834	117.1	0.301342						117.1	0.808111	117.1	0.084
				117.2	1.03517												117.2	0.96222	117.2	0.961249		117.2	0.0732					117.2	0.250039	117.2	0.298024						117.2	0.824926	117.2	0.083
				117.3	1.00821												117.3	0.942418	117.3	0.981536		117.3	0.0304					117.3	0.252191	117.3	0.262994						117.3	0.79822	117.3	0.1
				117.4	0.943728												117.4	0.969776	117.4	0.990654		117.4	0.1364					117.4	0.245734	117.4	0.27						117.4	0.885262	117.4	0.091
				117.5	0.997655												117.5	0.93851	117.5	0.976522		117.5	0.0356					117.5	0.283131	117.5	0.291018						117.5	0.897132	117.5	0.072
				117.6	1.068												117.6	0.942939	117.6	0.958058		117.6	0.0568					117.6	0.30035	117.6	0.283274						117.6	0.89911	117.6	0.098
				117.7	1.01172												117.7	0.923398	117.7	0.949396		117.7	0.0244					117.7	0.295776	117.7	0.255251						117.7	0.861523	117.7	0.083
				117.8	1.04455												117.8	0.909067	117.8	0.969911		117.8	0.0516					117.8	0.292817	117.8	0.292493						117.8	0.90999	117.8	0.098
				117.9	0.89449												117.9	0.950234	117.9	0.944153		117.9	0.0504					117.9	0.292548	117.9	0.292124						117.9	0.89911	117.9	0.101
				118	1.03048												118	0.941897	118	0.973102		118	0.04					118	0.259455	118	0.274056						118	0.846686	118	0.085
				118.1	1.08441												118.1	0.968994	118.1	0.979713		118.1	0.038					118.1	0.223404	118.1	0.263363						118.1	0.907023	118.1	0.08
				118.2	1.034												118.2	0.95284	118.2	0.985411		118.2	0.0236					118.2	0.256765	118.2	0.285855						118.2	0.84273	118.2	0.085
				118.3	1.0211												118.3	0.977592	118.3	0.992934		118.3	0.0612					118.3	0.278019	118.3	0.274425						118.3	0.843719	118.3	0.081
				118.4	1.05627												118.4	0.955706	118.4	0.961477		118.4	0.0352					118.4	0.264567	118.4	0.28733						118.4	0.87636	118.4	0.093
				118.5	1.01993												118.5	0.943981	118.5	0.960565		118.5	0.0252					118.5	0.207261	118.5	0.327153						118.5	0.856578	118.5	0.11
				118.6	1.06448												118.6	0.945284	118.6	0.975838		118.6	0.0256					118.6	0.257034	118.6	0.303186						118.6	0.849654	118.6	0.079
				118.7	1.00821												118.7	0.973163	118.7	0.973786		118.7	0.0372					118.7	0.223942	118.7	0.271844						118.7	0.885262	118.7	0.104
				118.8	0.988277												118.8	0.93408	118.8	0.939594		118.8	0.0648					118.8	0.268065	118.8	0.289174						118.8	0.93274	118.8	0.073
				118.9	0.982415												118.9	0.952579	118.9	0.968543		118.9	0.0232					118.9	0.248694	118.9	0.289912						118.9	0.844708	118.9	0.094
				119	1.04455												119	0.952058	119	0.966036		119	0.0312					119	0.246003	119	0.267419						119	0.947577	119	0.101
				119.1	1.00352												119.1	0.979677	119.1	0.953271		119.1	0.036					119.1	0.248156	119.1	0.249351						119.1	0.849654	119.1	0.087
				119.2	1.02345												119.2	0.942418	119.2	0.967176		119.2	0.034					119.2	0.256227	119.2	0.266681						119.2	0.863501	119.2	0.09
				119.3	1.05041												119.3	0.963783	119.3	0.966264		119.3	0.0324					119.3	0.244658	119.3	0.270737						119.3	0.874382	119.3	0.112
				119.4	1.01876												119.4	0.944502	119.4	0.979713		119.4	0.0556					119.4	0.292548	119.4	0.331947						119.4	0.85361	119.4	0.094
				119.5	1.03165												119.5	0.99036	119.5	0.991566		119.5	0.0492					119.5	0.235242	119.5	0.303923						119.5	0.931751	119.5	0.092
				119.6	1.08324												119.6	0.954664	119.6	0.956234		119.6	0.1512					119.6	0.227978	119.6	0.258201						119.6	0.888229	119.6	0.115
				119.7	1.01758												119.7	0.965347	119.7	0.96672		119.7	0.0384					119.7	0.226363	119.7	0.309454						119.7	0.841741	119.7	0.055
				119.8	1.00703												119.8	0.95284	119.8	1.0098		119.8	0.0372					119.8	0.282593	119.8	0.293599						119.8	0.858556	119.8	0.117
				119.9	1.0211												119.9	0.968473	119.9	1.02052		119.9	0.0808					119.9	0.309228	119.9	0.285118						119.9	0.927794	119.9	0.107
				120	1.03517												120	0.938249	120	0.952131		120	0.0312					120	0.34528	120	0.264838						120	0.850643	120	0.091
				120.1	1.06448												120.1	0.960917	120.1	0.997493		120.1	0.0488					120.1	0.267796	120.1	0.270737						120.1	0.873393	120.1	0.078
				120.2	0.935522												120.2	0.958572	120.2	0.953271		120.2	0.0468					120.2	0.250577	120.2	0.276637						120.2	0.812067	120.2	0.062
				120.3	1.01407												120.3	0.92444	120.3	0.937315		120.3	0.0564					120.3	0.382407	120.3	0.291755						120.3	0.857567	120.3	0.093
				120.4	1.0891												120.4	0.942939	120.4	0.977889		120.4	0.04					120.4	0.260801	120.4	0.313879						120.4	0.879327	120.4	0.106
				120.5	0.936694												120.5	0.962741	120.5	0.978573		120.5	0.0148					120.5	0.243044	120.5	0.350752						120.5	0.823937	120.5	0.061
				120.6	0.981243												120.6	0.966128	120.6	0.953499		120.6	0.0404					120.6	0.24708	120.6	0.274425						120.6	0.90999	120.6	0.103
				120.7	0.991794												120.7	0.948411	120.7	0.969455		120.7	0.0468					120.7	0.341513	120.7	0.268156						120.7	0.873393	120.7	0.104
				120.8	1.01407												120.8	0.958572	120.8	0.946205		120.8	0.0352					120.8	0.318376	120.8	0.295811						120.8	0.918892	120.8	0.077
				120.9	1.00821												120.9	0.935122	120.9	0.971963		120.9	0.034					120.9	0.271293	120.9	0.286962						120.9	0.886251	120.9	0.09
				121	1.01993												121	0.962741	121	0.969683		121	0.0564					121	0.30035	121	0.258569						121	0.86548	121	0.095
				121.1	1												121.1	0.949453	121.1	0.970367		121.1	0.0284					121.1	0.243044	121.1	0.284012						121.1	0.880317	121.1	0.084
				121.2	1.05041												121.2	0.956748	121.2	0.982448		121.2	0.0712					121.2	0.277481	121.2	0.295811						121.2	0.888229	121.2	0.069
				121.3	0.962485												121.3	0.94346	121.3	0.994073		121.3	0.0316					121.3	0.244389	121.3	0.288437						121.3	0.87636	121.3	0.072
				121.4	1.02931												121.4	0.959614	121.4	1.00342		121.4	0.0484					121.4	0.232551	121.4	0.331578						121.4	0.820969	121.4	0.078
				121.5	1.03986												121.5	0.910631	121.5	0.998632		121.5	0.5632					121.5	0.282055	121.5	0.32826						121.5	0.886251	121.5	0.072
				121.6	1.07034												121.6	0.977592	121.6	0.985639		121.6	0.0332					121.6	0.259725	121.6	0.279956						121.6	0.85361	121.6	0.103
				121.7	0.989449												121.7	0.977332	121.7	0.949396		121.7	0.0376					121.7	0.246003	121.7	0.29028						121.7	0.898121	121.7	0.065
				121.8	1.01055												121.8	0.93877	121.8	0.953727		121.8	0.8416					121.8	0.258917	121.8	0.274794						121.8	0.849654	121.8	0.073
				121.9	1.03869												121.9	0.943721	121.9	0.976749		121.9	0.0808					121.9	0.306269	121.9	0.295811						121.9	0.900099	121.9	0.086
				122	1.01407												122	0.929651	122	0.995897		122	0.0424					122	0.252998	122	0.320885						122	0.925816	122	0.098
				122.1	0.943728												122.1	0.963783	122.1	0.949852		122.1	0.022					122.1	0.278826	122.1	0.266313						122.1	0.938675	122.1	0.066
				122.2	0.968347												122.2	0.955446	122.2	0.982676		122.2	0.0696					122.2	0.360884	122.2	0.304661						122.2	0.881306	122.2	0.07
				122.3	1.0551												122.3	0.959093	122.3	0.976522		122.3	0.274					122.3	0.285283	122.3	0.277375						122.3	0.851632	122.3	0.077
				122.4	0.966002												122.4	0.959354	122.4	1.00547		122.4	0.0844					122.4	0.273715	122.4	0.302448						122.4	0.875371	122.4	0.118
				122.5	1.05158												122.5	0.942418	122.5	0.999316		122.5	0.0308					122.5	0.247349	122.5	0.275531						122.5	0.848665	122.5	0.097
				122.6	1.08206												122.6	0.940334	122.6	0.999088		122.6	0.2044					122.6	0.286629	122.6	0.260044						122.6	0.862512	122.6	0.08
				122.7	1.02462												122.7	0.948932	122.7	0.952359		122.7	0.1					122.7	0.310035	122.7	0.291386						122.7	0.886251	122.7	0.088
				122.8	1.03165												122.8	0.947108	122.8	0.95897		122.8	0.0328					122.8	0.298466	122.8	0.294336						122.8	0.882295	122.8	0.09
				122.9	1.03986												122.9	0.941636	122.9	0.972874		122.9	0.0876					122.9	0.255958	122.9	0.260413						122.9	0.862512	122.9	0.095
				123	1.07268												123	0.912454	123	1.00638		123	0.1184					123	0.2947	123	0.312404						123	0.888229	123	0.099
				123.1	1.01641												123.1	0.936165	123.1	0.966492		123.1	0.0388					123.1	0.315416	123.1	0.302817						123.1	0.87636	123.1	0.091
				123.2	0.990621												123.2	0.967952	123.2	1.00912		123.2	0.052					123.2	0.275867	123.2	0.263732						123.2	0.882295	123.2	0.079
				123.3	1.05862												123.3	0.948671	123.3	0.974242		123.3	0.0464					123.3	0.265105	123.3	0.292124						123.3	0.874382	123.3	0.096
				123.4	1.05393												123.4	0.960135	123.4	0.968543		123.4	0.2764					123.4	0.284745	123.4	0.282906						123.4	0.884273	123.4	0.082
				123.5	1.05041												123.5	0.974205	123.5	0.944837		123.5	0.0548					123.5	0.245734	123.5	0.263363						123.5	0.872404	123.5	0.093
				123.6	1.0762												123.6	0.96717	123.6	0.937087		123.6	0.0244					123.6	0.265105	123.6	0.272581						123.6	0.829871	123.6	0.104
				123.7	1.02579												123.7	0.939812	123.7	0.97561		123.7	0.622					123.7	0.217216	123.7	0.286224						123.7	0.877349	123.7	0.086
				123.8	1												123.8	0.970297	123.8	0.937999		123.8	0.05					123.8	0.250039	123.8	0.338215						123.8	0.922849	123.8	0.073
				123.9	1.05627												123.9	0.940334	123.9	0.953271		123.9	0.0816					123.9	0.302233	123.9	0.297286						123.9	0.882295	123.9	0.082
																	124	0.98098	124	0.963301		124	0.0608					124	0.287974	124	0.315723						124	0.892186	124	0.078
																	124.1	0.970818	124.1	0.975382		124.1	0.058					124.1	0.289588	124.1	0.289912						124.1	0.942631	124.1	0.074
																	124.2	0.963262	124.2	0.999772		124.2	0.4344					124.2	0.295238	124.2	0.314248						124.2	0.854599	124.2	0.125
																	124.3	0.943721	124.3	1.01299		124.3	0.0652					124.3	0.286629	124.3	0.297286						124.3	0.92186	124.3	0.111
																	124.4	0.942157	124.4	0.958058		124.4	0.0432					124.4	0.267527	124.4	0.295074						124.4	0.891197	124.4	0.08
																	124.5	0.961699	124.5	0.956462		124.5	0.0368					124.5	0.286629	124.5	0.296917						124.5	0.894164	124.5	0.089
																	124.6	0.952319	124.6	0.993845		124.6	0.0324					124.6	0.228516	124.6	0.330472						124.6	0.828882	124.6	0.084
																	124.7	0.974466	124.7	0.99225		124.7	0.0428					124.7	0.274791	124.7	0.281799						124.7	0.867458	124.7	0.084
																	124.8	0.943721	124.8	0.978573		124.8	0.0464					124.8	0.28636	124.8	0.296917						124.8	0.957468	124.8	0.087
																	124.9	0.973163	124.9	0.981764		124.9	0.044					124.9	0.253537	124.9	0.300236						124.9	0.883284	124.9	0.096
																	125	0.949974	125	0.964212		125	0.0556					125	0.264567	125	0.289543						125	0.87636	125	0.063
																	125.1	0.945023	125.1	0.96672		125.1	0.0316					125.1	0.257572	125.1	0.305767						125.1	0.852621	125.1	0.094
																	125.2	0.941115	125.2	0.961705		125.2	0.0472					125.2	0.246811	125.2	0.292493						125.2	0.934718	125.2	0.087
																	125.3	0.983325	125.3	0.993845		125.3	0.0324					125.3	0.267796	125.3	0.30208						125.3	0.903066	125.3	0.06
																	125.4	0.940855	125.4	0.992706		125.4	0.422					125.4	0.336401	125.4	0.304661						125.4	0.841741	125.4	0.115
																	125.5	0.923398	125.5	0.948028		125.5	0.1					125.5	0.242775	125.5	0.275162						125.5	0.873393	125.5	0.092
																	125.6	0.972381	125.6	0.950536		125.6	0.0464					125.6	0.307614	125.6	0.307979						125.6	0.904055	125.6	0.089
																	125.7	0.987493	125.7	1.0057		125.7	0.0268					125.7	0.271562	125.7	0.291386						125.7	0.834817	125.7	0.101
																	125.8	0.960917	125.8	0.992934		125.8	0.208					125.8	0.26672	125.8	0.309823						125.8	0.87636	125.8	0.073
																	125.9	0.956488	125.9	1.00843		125.9	0.02					125.9	0.361691	125.9	0.295442						125.9	0.874382	125.9	0.085
																	126	0.958051	126	0.979029		126	0.0484					126	0.312726	126	0.300605						126	0.862512	126	0.079
																	126.1	0.956748	126.1	0.993618		126.1	0.0292					126.1	0.280979	126.1	0.315354						126.1	0.862512	126.1	0.082
																	126.2	0.934601	126.2	0.981536		126.2	0.0512					126.2	0.256227	126.2	0.328628						126.2	0.867458	126.2	0.105
																	126.3	0.935122	126.3	0.991566		126.3	0.0304					126.3	0.297659	126.3	0.282168						126.3	0.907023	126.3	0.064
																	126.4	0.980198	126.4	0.961477		126.4	0.0392					126.4	0.240084	126.4	0.300605						126.4	0.90999	126.4	0.105
																	126.5	0.99036	126.5	0.971507		126.5	0.0488					126.5	0.321066	126.5	0.323835						126.5	0.889219	126.5	0.099
																	126.6	0.950756	126.6	0.944381		126.6	0.5448					126.6	0.262953	126.6	0.324204						126.6	0.891197	126.6	0.095
																	126.7	0.962741	126.7	0.98108		126.7	0.048					126.7	0.279365	126.7	0.314617						126.7	0.924827	126.7	0.105
																	126.8	0.956227	126.8	0.939594		126.8	0.0456					126.8	0.257841	126.8	0.317566						126.8	0.863501	126.8	0.104
																	126.9	0.976811	126.9	0.991566		126.9	0.0416					126.9	0.285283	126.9	0.311667						126.9	0.886251	126.9	0.112
																	127	0.975508	127	1.00388		127	0.0276					127	0.366534	127	0.283643						127	0.909001	127	0.082
																	127.1	0.948671	127.1	0.990198		127.1	0.0344					127.1	0.257841	127.1	0.294336						127.1	0.888229	127.1	0.074
																	127.2	0.961699	127.2	0.972646		127.2	0.0216					127.2	0.266451	127.2	0.300236						127.2	0.823937	127.2	0.087
																	127.3	0.937207	127.3	1		127.3	0.042					127.3	0.352006	127.3	0.332316						127.3	0.870425	127.3	0.104
																	127.4	0.977592	127.4	0.961249		127.4	0.04					127.4	0.345818	127.4	0.300236						127.4	0.87636	127.4	0.078
																	127.5	0.951537	127.5	0.979941		127.5	0.0232					127.5	0.239008	127.5	0.312035						127.5	0.886251	127.5	0.09
																	127.6	0.959354	127.6	0.965352		127.6	0.0272					127.6	0.231744	127.6	0.355914						127.6	0.805143	127.6	0.074
																	127.7	0.980719	127.7	0.99111		127.7	0.0448					127.7	0.266989	127.7	0.284012						127.7	0.881306	127.7	0.092
																	127.8	0.984627	127.8	0.97561		127.8	0.0324					127.8	0.286629	127.8	0.356283						127.8	0.896142	127.8	0.1
																	127.9	0.965347	127.9	0.961021		127.9	0.0328					127.9	0.237125	127.9	0.358864						127.9	0.866469	127.9	0.088
																	128	0.941897	128	0.968771		128	0.0528					128	0.287705	128	0.316829						128	0.879327	128	0.105
																	128.1	0.937728	128.1	0.952131		128.1	0.0368					128.1	0.295238	128.1	0.29618						128.1	0.898121	128.1	0.073
																	128.2	0.96222	128.2	0.953727		128.2	0.0356					128.2	0.299005	128.2	0.282537						128.2	0.892186	128.2	0.065
																	128.3	0.965607	128.3	0.961705		128.3	0.0248					128.3	0.285552	128.3	0.304661						128.3	0.875371	128.3	0.099
																	128.4	1.00313	128.4	0.966264		128.4	0.0416					128.4	0.252729	128.4	0.308348						128.4	0.881306	128.4	0.082
																	128.5	0.966649	128.5	0.988147		128.5	0.0336					128.5	0.295238	128.5	0.335265						128.5	0.840752	128.5	0.086
																	128.6	0.960917	128.6	0.987235		128.6	0.026					128.6	0.360346	128.6	0.282906						128.6	0.898121	128.6	0.094
																	128.7	0.932256	128.7	0.986095		128.7	0.0376					128.7	0.313264	128.7	0.319041						128.7	0.879327	128.7	0.084
																	128.8	0.958833	128.8	0.993845		128.8	0.048					128.8	0.354427	128.8	0.285855						128.8	0.875371	128.8	0.071
																	128.9	0.954924	128.9	1.02667		128.9	0.0352					128.9	0.341782	128.9	0.289174						128.9	0.906034	128.9	0.106
																	129	0.977332	129	0.989287		129	0.0308					129	0.270755	129	0.330103						129	0.837784	129	0.084
																	129.1	1	129.1	0.963301		129.1	0.0808					129.1	0.322411	129.1	0.306136						129.1	0.884273	129.1	0.086
																	129.2	0.963002	129.2	0.984044		129.2	0.1024					129.2	0.279095	129.2	0.295442						129.2	0.828882	129.2	0.078
																	129.3	0.943981	129.3	0.984956		129.3	0.0288					129.3	0.225556	129.3	0.300236						129.3	0.950544	129.3	0.083
																	129.4	0.981501	129.4	0.983816		129.4	0.0744					129.4	0.333173	129.4	0.306504						129.4	0.891197	129.4	0.097
																	129.5	0.954924	129.5	0.966036		129.5	0.0288					129.5	0.285822	129.5	0.333791						129.5	0.836795	129.5	0.089
																	129.6	0.935904	129.6	0.986551		129.6	0.0432					129.6	0.246541	129.6	0.327891						129.6	0.877349	129.6	0.102
																	129.7	0.951798	129.7	0.965124		129.7	0.054					129.7	0.301426	129.7	0.317566						129.7	0.854599	129.7	0.106
																	129.8	0.951277	129.8	0.959881		129.8	0.0884					129.8	0.300081	129.8	0.324572						129.8	0.916914	129.8	0.113
																	129.9	0.946066	129.9	0.953955		129.9	0.0384					129.9	0.335325	129.9	0.315354						129.9	0.907023	129.9	0.123
																	130	0.954664	130	0.957374		130	0.0476					130	0.286091	130	0.286962						130	0.903066	130	0.127
																	130.1	0.941636	130.1	0.980625		130.1	0.0564					130.1	0.279634	130.1	0.281431						130.1	0.896142	130.1	0.082
																	130.2	0.932256	130.2	0.999772		130.2	0.0588					130.2	0.254075	130.2	0.288437						130.2	0.79723	130.2	0.079
																	130.3	0.965868	130.3	0.984272		130.3	0.0404					130.3	0.295507	130.3	0.285118						130.3	0.878338	130.3	0.12
																	130.4	0.957009	130.4	0.960337		130.4	0.0292					130.4	0.2947	130.4	0.293968						130.4	0.893175	130.4	0.113
																	130.5	1.00521	130.5	0.9845		130.5	0.036					130.5	0.250039	130.5	0.285487						130.5	0.897132	130.5	0.083
																	130.6	0.95753	130.6	0.965124		130.6	0.044					130.6	0.256496	130.6	0.284012						130.6	0.892186	130.6	0.083
																	130.7	0.930693	130.7	0.993845		130.7	0.032					130.7	0.269141	130.7	0.308348						130.7	0.933729	130.7	0.105
																	130.8	0.96248	130.8	0.950308		130.8	0.0516					130.8	0.300619	130.8	0.319041						130.8	0.894164	130.8	0.086
																	130.9	0.962741	130.9	0.978117		130.9	0.0908					130.9	0.286629	130.9	0.310192						130.9	0.905045	130.9	0.09
																	131	0.956227	131	0.968088		131	0.0308					131	0.259994	131	0.274425						131	0.858556	131	0.091
																	131.1	0.951537	131.1	0.961021		131.1	0.0244					131.1	0.294431	131.1	0.335265						131.1	0.858556	131.1	0.097
																	131.2	0.964825	131.2	0.945293		131.2	0.0572					131.2	0.314609	131.2	0.303555						131.2	0.835806	131.2	0.089
																	131.3	0.957269	131.3	0.941418		131.3	0.086					131.3	0.279095	131.3	0.327153						131.3	0.896142	131.3	0.088
																	131.4	0.936425	131.4	0.97561		131.4	0.0316					131.4	0.293086	131.4	0.303186						131.4	0.961424	131.4	0.085
																	131.5	0.951798	131.5	0.974242		131.5	0.0372					131.5	0.309228	131.5	0.277006						131.5	0.838773	131.5	0.133
																	131.6	0.945023	131.6	0.989059		131.6	0.0968					131.6	0.261339	131.6	0.305398						131.6	0.89911	131.6	0.118
																	131.7	0.934862	131.7	0.993162		131.7	0.0424					131.7	0.274791	131.7	0.31646						131.7	0.874382	131.7	0.097
																	131.8	0.985149	131.8	0.980169		131.8	0.0404					131.8	0.278826	131.8	0.297286						131.8	0.841741	131.8	0.078
																	131.9	0.949974	131.9	0.996353		131.9	0.0616					131.9	0.250846	131.9	0.346327						131.9	0.888229	131.9	0.098
																	132	0.919489	132	0.992478		132	0.0312					132	0.2721	132	0.324941						132	0.925816	132	0.119
																	132.1	0.951798	132.1	0.961021		132.1	0.086					132.1	0.320528	132.1	0.362183						132.1	0.968348	132.1	0.12
																	132.2	0.970297	132.2	0.998404		132.2	0.028					132.2	0.322411	132.2	0.320885						132.2	0.852621	132.2	0.077
																	132.3	0.941636	132.3	0.988831		132.3	0.0284					132.3	0.273984	132.3	0.305029						132.3	0.870425	132.3	0.067
																	132.4	0.99505	132.4	1.00775		132.4	0.0492					132.4	0.301426	132.4	0.369558						132.4	0.894164	132.4	0.102
																	132.5	0.969515	132.5	0.969455		132.5	0.0184					132.5	0.302233	132.5	0.332316						132.5	0.883284	132.5	0.104
																	132.6	0.975769	132.6	0.967632		132.6	0.1536					132.6	0.284207	132.6	0.331578						132.6	0.848665	132.6	0.097
																	132.7	0.986191	132.7	0.969227		132.7	0.1548					132.7	0.302233	132.7	0.301342						132.7	0.838773	132.7	0.119
																	132.8	0.943981	132.8	0.970823		132.8	0.024					132.8	0.246541	132.8	0.310192						132.8	0.919881	132.8	0.098
																	132.9	0.988796	132.9	0.982448		132.9	0.0292					132.9	0.321066	132.9	0.295074						132.9	0.840752	132.9	0.088
																	133	0.931214	133	0.994301		133	0.3028					133	0.303578	133	0.291386						133	0.877349	133	0.106
																	133.1	0.945545	133.1	0.964896		133.1	0.0604					133.1	0.305192	133.1	0.320516						133.1	0.856578	133.1	0.078
																	133.2	0.964825	133.2	0.962845		133.2	0.0576					133.2	0.240084	133.2	0.302448						133.2	0.869436	133.2	0.096
																	133.3	0.957009	133.3	0.988603		133.3	0.0432					133.3	0.293624	133.3	0.332316						133.3	0.897132	133.3	0.095
																	133.4	0.959093	133.4	0.977889		133.4	0.0176					133.4	0.35362	133.4	0.289174						133.4	0.874382	133.4	0.103
																	133.5	0.967952	133.5	0.986095		133.5	0.0288					133.5	0.301695	133.5	0.326047						133.5	0.86548	133.5	0.087
																	133.6	0.968734	133.6	0.953955		133.6	0.0892					133.6	0.255689	133.6	0.328628						133.6	0.881306	133.6	0.083
																	133.7	0.914278	133.7	0.981992		133.7	0.0988					133.7	0.302502	133.7	0.306873						133.7	0.900099	133.7	0.081
																	133.8	0.941897	133.8	0.999316		133.8	0.0764					133.8	0.31434	133.8	0.282906						133.8	0.859545	133.8	0.098
																	133.9	0.939291	133.9	0.977889		133.9	0.0556					133.9	0.326447	133.9	0.307979						133.9	0.936696	133.9	0.08
																	134	0.973163	134	0.981992		134	0.034					134	0.303309	134	0.329366						134	0.846686	134	0.096
																	134.1	0.917665	134.1	1.00023		134.1	0.0832					134.1	0.298736	134.1	0.316829						134.1	0.845697	134.1	0.1
																	134.2	0.944502	134.2	1.00798		134.2	0.0356					134.2	0.352813	134.2	0.288805						134.2	0.904055	134.2	0.096
																	134.3	0.955967	134.3	0.985867		134.3	0.0448					134.3	0.256765	134.3	0.304661						134.3	0.863501	134.3	0.117
																	134.4	0.965086	134.4	1.0041		134.4	0.0248					134.4	0.304923	134.4	0.291018						134.4	0.866469	134.4	0.08
																	134.5	0.967692	134.5	0.977205		134.5	0.1184					134.5	0.270755	134.5	0.306873						134.5	0.828882	134.5	0.1
																	134.6	0.968473	134.6	0.958286		134.6	0.0328					134.6	0.292548	134.6	0.320516						134.6	0.931751	134.6	0.113
																	134.7	0.939031	134.7	0.945065		134.7	0.0644					134.7	0.274253	134.7	0.328997						134.7	0.870425	134.7	0.116
																	134.8	0.996613	134.8	0.976294		134.8	0.0524					134.8	0.296314	134.8	0.338584						134.8	0.880317	134.8	0.074
																	134.9	0.961438	134.9	0.983816		134.9	0.094					134.9	0.318645	134.9	0.322729						134.9	0.824926	134.9	0.076
																	135	0.974987	135	0.984728		135	0.0372					135	0.346894	135	0.319041						135	0.89911	135	0.07
																	135.1	0.961178	135.1	0.997265		135.1	0.0572					135.1	0.297659	135.1	0.315354						135.1	0.89911	135.1	0.104
																	135.2	0.968473	135.2	0.976749		135.2	0.0248					135.2	0.246541	135.2	0.321254						135.2	0.896142	135.2	0.095
																	135.3	0.975769	135.3	1.00752		135.3	0.0252					135.3	0.24977	135.3	0.338953						135.3	0.902077	135.3	0.091
																	135.4	0.960396	135.4	0.95122		135.4	0.0228					135.4	0.256496	135.4	0.336003						135.4	0.903066	135.4	0.095
																	135.5	0.958572	135.5	0.952131		135.5	0.0288					135.5	0.325102	135.5	0.316829						135.5	0.938675	135.5	0.095
																	135.6	0.984888	135.6	0.971051		135.6	0.0312					135.6	0.286091	135.6	0.310192						135.6	0.888229	135.6	0.09
																	135.7	0.944763	135.7	1.02302		135.7	0.0316					135.7	0.299005	135.7	0.292124						135.7	0.868447	135.7	0.05
																	135.8	0.96691	135.8	1.00365		135.8	0.02					135.8	0.277212	135.8	0.303555						135.8	0.960435	135.8	0.088
																	135.9	1	135.9	0.984272		135.9	0.0616					135.9	0.258379	135.9	0.307611						135.9	0.889219	135.9	0.098
																	136	0.965347	136	0.972191		136	0.0284					136	0.25542	136	0.347434						136	0.840752	136	0.108
																	136.1	0.964044	136.1	0.989742		136.1	0.0876					136.1	0.261339	136.1	0.314248						136.1	0.860534	136.1	0.093
																	136.2	0.983585	136.2	0.977433		136.2	0.0408					136.2	0.291471	136.2	0.302448						136.2	0.919881	136.2	0.106
																	136.3	1.01537	136.3	0.976522		136.3	0.022					136.3	0.33102	136.3	0.311298						136.3	0.886251	136.3	0.085
																	136.4	0.960135	136.4	0.961021		136.4	0.036					136.4	0.273715	136.4	0.317935						136.4	0.947577	136.4	0.122
																	136.5	0.970818	136.5	0.936631		136.5	0.0504					136.5	0.371646	136.5	0.324941						136.5	0.850643	136.5	0.077
																	136.6	0.951277	136.6	0.988831		136.6	0.0488					136.6	0.268334	136.6	0.347065						136.6	0.880317	136.6	0.133
																	136.7	0.937207	136.7	0.96558		136.7	0.0408					136.7	0.315147	136.7	0.335265						136.7	0.874382	136.7	0.094
																	136.8	0.965868	136.8	0.993618		136.8	0.0652					136.8	0.333711	136.8	0.291755						136.8	0.857567	136.8	0.1
																	136.9	0.983325	136.9	0.992706		136.9	0.0264					136.9	0.25811	136.9	0.337847						136.9	0.949555	136.9	0.114
																	137	0.942939	137	0.969683		137	0.0448					137	0.282324	137	0.326416						137	0.862512	137	0.097
																	137.1	0.934341	137.1	0.988375		137.1	0.0264					137.1	0.296583	137.1	0.308717						137.1	0.867458	137.1	0.097
																	137.2	0.963523	137.2	0.991566		137.2	0.0412					137.2	0.240892	137.2	0.303923						137.2	0.846686	137.2	0.084
																	137.3	0.952058	137.3	0.978117		137.3	0.03					137.3	0.263491	137.3	0.29028						137.3	0.884273	137.3	0.088
																	137.4	0.969515	137.4	0.971051		137.4	0.0228					137.4	0.286898	137.4	0.297655						137.4	0.911968	137.4	0.106
																	137.5	0.994268	137.5	0.973558		137.5	0.0256					137.5	0.338285	137.5	0.303186						137.5	0.878338	137.5	0.099
																	137.6	0.963783	137.6	0.96444		137.6	0.0376					137.6	0.305462	137.6	0.297655						137.6	0.900099	137.6	0.092
																	137.7	0.952058	137.7	0.969683		137.7	0.0256					137.7	0.302233	137.7	0.288068						137.7	0.845697	137.7	0.122
																	137.8	0.968994	137.8	0.986095		137.8	0.032					137.8	0.289588	137.8	0.362552						137.8	0.958457	137.8	0.097
																	137.9	0.992183	137.9	0.968543		137.9	0.02					137.9	0.302771	137.9	0.278112						137.9	0.79723	137.9	0.1
																	138	0.994007	138	0.963073		138	0.0516					138	0.271831	138	0.345221						138	0.861523	138	0.101
																	138.1	0.930954	138.1	1.01049		138.1	0.0464					138.1	0.285552	138.1	0.300236						138.1	0.843719	138.1	0.101
																	138.2	0.978895	138.2	0.968999		138.2	0.048					138.2	0.304385	138.2	0.297286						138.2	0.942631	138.2	0.083
																	138.3	0.964044	138.3	0.939594		138.3	0.748					138.3	0.287167	138.3	0.310929						138.3	0.907023	138.3	0.102
																	138.4	0.994789	138.4	0.984272		138.4	0.0404					138.4	0.33129	138.4	0.321991						138.4	0.967359	138.4	0.089
																	138.5	0.95753	138.5	0.9478		138.5	0.0264					138.5	0.325909	138.5	0.328628						138.5	0.915925	138.5	0.089
																	138.6	0.94346	138.6	0.971735		138.6	0.0348					138.6	0.304923	138.6	0.321991						138.6	0.812067	138.6	0.101
																	138.7	0.985409	138.7	0.979713		138.7	0.0556					138.7	0.249232	138.7	0.341165						138.7	0.883284	138.7	0.097
																	138.8	0.941636	138.8	0.983816		138.8	0.0696					138.8	0.300619	138.8	0.310192						138.8	0.950544	138.8	0.089
																	138.9	0.963523	138.9	0.977661		138.9	0.032					138.9	0.29174	138.9	0.325678						138.9	0.861523	138.9	0.097
																	139	0.980459	139	0.99225		139	0.054					139	0.250039	139	0.297286						139	0.914936	139	0.078
																	139.1	0.947108	139.1	0.95783		139.1	0.0372					139.1	0.292817	139.1	0.324941						139.1	0.882295	139.1	0.095
																	139.2	0.960657	139.2	0.968543		139.2	0.0248					139.2	0.288243	139.2	0.36292						139.2	0.870425	139.2	0.081
																	139.3	0.978374	139.3	0.961705		139.3	0.4336					139.3	0.352813	139.3	0.341165						139.3	0.873393	139.3	0.095
																	139.4	0.958051	139.4	0.996125		139.4	0.0364					139.4	0.258379	139.4	0.316829						139.4	0.924827	139.4	0.087
																	139.5	0.985149	139.5	0.992934		139.5	0.0164					139.5	0.293624	139.5	0.310929						139.5	0.866469	139.5	0.116
																	139.6	0.95284	139.6	1.00023		139.6	0.0472					139.6	0.344742	139.6	0.320516						139.6	0.837784	139.6	0.107
																	139.7	0.969255	139.7	0.984272		139.7	0.0232					139.7	0.301157	139.7	0.324941						139.7	0.909001	139.7	0.112
																	139.8	0.970558	139.8	1.01094		139.8	0.0252					139.8	0.264836	139.8	0.309454						139.8	0.915925	139.8	0.089
																	139.9	0.96691	139.9	0.975154		139.9	0.0332					139.9	0.28071	139.9	0.330103						139.9	0.884273	139.9	0.068
																	140	0.971339	140	1.00661		140	0.0692					140	0.349853	140	0.330472						140	0.871414	140	0.095
																	140.1	0.940855	140.1	0.99111		140.1	0.0356					140.1	0.309497	140.1	0.298761						140.1	0.908012	140.1	0.109
																	140.2	0.996092	140.2	0.995213		140.2	0.224					140.2	0.287436	140.2	0.341903						140.2	0.892186	140.2	0.092
																	140.3	0.958312	140.3	0.978573		140.3	0.0348					140.3	0.301695	140.3	0.312773						140.3	0.874382	140.3	0.11
																	140.4	0.999739	140.4	0.974014		140.4	0.0596					140.4	0.301426	140.4	0.31646						140.4	0.883284	140.4	0.094
																	140.5	0.95753	140.5	0.977661		140.5	0.0484					140.5	0.363574	140.5	0.352596						140.5	0.881306	140.5	0.114
																	140.6	0.984367	140.6	0.961477		140.6	0.1516					140.6	0.307345	140.6	0.307979						140.6	0.889219	140.6	0.126
																	140.7	0.96222	140.7	0.961021		140.7	0.03					140.7	0.335325	140.7	0.318304						140.7	0.902077	140.7	0.124
																	140.8	0.929651	140.8	1.0171		140.8	0.032					140.8	0.259725	140.8	0.335265						140.8	0.926805	140.8	0.079
																	140.9	0.97629	140.9	0.959426		140.9	0.0404					140.9	0.358732	140.9	0.331947						140.9	0.89911	140.9	0.102
																	141	0.950756	141	0.956918		141	0.0804					141	0.310842	141	0.33969						141	0.909001	141	0.117
																	141.1	0.964044	141.1	0.976522		141.1	0.3232					141.1	0.343396	141.1	0.351858						141.1	0.901088	141.1	0.099
																	141.2	0.936686	141.2	0.982448		141.2	0.0552					141.2	0.312457	141.2	0.310929						141.2	0.87636	141.2	0.098
																	141.3	0.96248	141.3	1.00729		141.3	0.026					141.3	0.276943	141.3	0.312035						141.3	0.909001	141.3	0.107
																	141.4	0.97629	141.4	0.985867		141.4	0.12					141.4	0.356848	141.4	0.309454						141.4	0.879327	141.4	0.094
																	141.5	0.975248	141.5	0.999088		141.5	0.09					141.5	0.351737	141.5	0.298024						141.5	0.961424	141.5	0.111
																	141.6	0.97629	141.6	1.0098		141.6	0.0504					141.6	0.273984	141.6	0.322729						141.6	0.923838	141.6	0.09
																	141.7	0.935383	141.7	0.982676		141.7	0.0328					141.7	0.325371	141.7	0.352596						141.7	0.875371	141.7	0.1
																	141.8	0.958833	141.8	1.01732		141.8	0.0328					141.8	0.283669	141.8	0.363658						141.8	0.897132	141.8	0.088
																	141.9	0.956227	141.9	1.0212		141.9	0.0268					141.9	0.280979	141.9	0.321991						141.9	0.93274	141.9	0.1
																	142	0.937728	142	0.975838		142	0.0452					142	0.250308	142	0.324941						142	0.924827	142	0.082
																	142.1	0.971079	142.1	0.966264		142.1	0.1004					142.1	0.316761	142.1	0.307979						142.1	0.918892	142.1	0.106
																	142.2	0.9432	142.2	0.998404		142.2	0.0284					142.2	0.331828	142.2	0.356652						142.2	0.92087	142.2	0.092
																	142.3	0.965607	142.3	0.961249		142.3	0.0284					142.3	0.304923	142.3	0.334159						142.3	0.926805	142.3	0.118
																	142.4	0.976029	142.4	0.974014		142.4	0.0888					142.4	0.256227	142.4	0.315723						142.4	0.848665	142.4	0.101
																	142.5	1.00313	142.5	0.970139		142.5	0.028					142.5	0.259725	142.5	0.326047						142.5	0.890208	142.5	0.12
																	142.6	0.987233	142.6	0.989059		142.6	0.0244					142.6	0.285014	142.6	0.341903						142.6	0.933729	142.6	0.099
																	142.7	0.959354	142.7	0.973102		142.7	0.0592					142.7	0.29174	142.7	0.312404						142.7	0.924827	142.7	0.12
																	142.8	0.945023	142.8	0.978117		142.8	0.028					142.8	0.309228	142.8	0.324204						142.8	0.834817	142.8	0.114
																	142.9	0.97655	142.9	0.98108		142.9	0.0836					142.9	0.269948	142.9	0.323466						142.9	0.93274	142.9	0.107
																	143	0.969515	143	0.971279		143	0.1116					143	0.251115	143	0.309086						143	0.903066	143	0.068
																	143.1	0.983585	143.1	0.987235		143.1	0.0368					143.1	0.311649	143.1	0.365501						143.1	0.868447	143.1	0.111
																	143.2	0.97629	143.2	1.01117		143.2	0.0964					143.2	0.306807	143.2	0.359971						143.2	0.903066	143.2	0.079
																	143.3	0.966389	143.3	0.988147		143.3	0.2236					143.3	0.320528	143.3	0.321622						143.3	0.957468	143.3	0.1
																	143.4	0.992183	143.4	1.00957		143.4	0.044					143.4	0.305462	143.4	0.405693						143.4	0.904055	143.4	0.122
																	143.5	0.952319	143.5	0.996581		143.5	0.0264					143.5	0.349046	143.5	0.347434						143.5	0.882295	143.5	0.117
																	143.6	0.970297	143.6	0.987691		143.6	0.0248					143.6	0.371108	143.6	0.369926						143.6	0.941642	143.6	0.111
																	143.7	0.984888	143.7	0.961477		143.7	0.0568					143.7	0.338016	143.7	0.31646						143.7	0.879327	143.7	0.108
																	143.8	0.96717	143.8	0.990882		143.8	0.0196					143.8	0.312726	143.8	0.356652						143.8	0.947577	143.8	0.093
																	143.9	0.937989	143.9	1.00388		143.9	0.1376					143.9	0.277212	143.9	0.317566						143.9	0.884273	143.9	0.079
																	144	0.9716	144	1.00775		144	0.0268					144	0.302502	144	0.331947						144	0.878338	144	0.083
																	144.1	0.990099	144.1	0.979713		144.1	0.1208					144.1	0.333173	144.1	0.337478						144.1	0.928783	144.1	0.089
																	144.2	0.997394	144.2	0.999316		144.2	0.0528					144.2	0.268603	144.2	0.357021						144.2	0.89911	144.2	0.09
																	144.3	0.972903	144.3	1.01185		144.3	0.1344					144.3	0.283669	144.3	0.284381						144.3	0.847676	144.3	0.081
																	144.4	0.948671	144.4	1.00729		144.4	0.0644					144.4	0.313533	144.4	0.357758						144.4	0.813056	144.4	0.085
																	144.5	0.960135	144.5	1.02029		144.5	0.1592					144.5	0.298197	144.5	0.35149						144.5	0.910979	144.5	0.115
																	144.6	0.94346	144.6	1.00821		144.6	0.0356					144.6	0.311919	144.6	0.296917						144.6	0.914936	144.6	0.106
																	144.7	0.914278	144.7	1.00068		144.7	0.0892					144.7	0.309766	144.7	0.350752						144.7	0.845697	144.7	0.098
																	144.8	1.00104	144.8	1.03716		144.8	0.0392					144.8	0.276674	144.8	0.36587						144.8	0.894164	144.8	0.098
																	144.9	0.988015	144.9	0.990426		144.9	0.0612					144.9	0.287974	144.9	0.341903						144.9	0.885262	144.9	0.113
																	145	0.984627	145	0.983132		145	0.3152					145	0.35093	145	0.333053						145	0.905045	145	0.093
																	145.1	0.931214	145.1	0.975838		145.1	0.06					145.1	0.286898	145.1	0.302448						145.1	0.845697	145.1	0.101
																	145.2	0.977592	145.2	0.968543		145.2	0.0704					145.2	0.327523	145.2	0.294705						145.2	0.909001	145.2	0.115
																	145.3	0.933299	145.3	0.974926		145.3	0.0592					145.3	0.287436	145.3	0.341165						145.3	0.897132	145.3	0.101
																	145.4	0.979677	145.4	1.0196		145.4	0.0384					145.4	0.288781	145.4	0.345221						145.4	0.934718	145.4	0.092
																	145.5	0.968994	145.5	0.992022		145.5	0.0324					145.5	0.304923	145.5	0.340796						145.5	0.94362	145.5	0.068
																	145.6	0.996613	145.6	0.969227		145.6	0.0504					145.6	0.354158	145.6	0.326047						145.6	0.937685	145.6	0.102
																	145.7	0.97629	145.7	0.987463		145.7	0.0408					145.7	0.289319	145.7	0.37767						145.7	0.929773	145.7	0.091
																	145.8	0.96222	145.8	0.961021		145.8	0.0352					145.8	0.290933	145.8	0.335634						145.8	0.974283	145.8	0.099
																	145.9	0.993226	145.9	1.01915		145.9	0.034					145.9	0.334787	145.9	0.323466						145.9	0.918892	145.9	0.092
																	146	1.01329	146	1.02257		146	0.0324					146	0.377296	146	0.324941						146	0.908012	146	0.088
																	146.1	0.976029	146.1	0.987235		146.1	0.0504					146.1	0.323756	146.1	0.350383						146.1	0.891197	146.1	0.114
																	146.2	0.970297	146.2	0.986779		146.2	0.0404					146.2	0.325371	146.2	0.335634						146.2	0.998022	146.2	0.139
																	146.3	0.976811	146.3	0.970139		146.3	0.1456					146.3	0.261339	146.3	0.376195						146.3	0.872404	146.3	0.1
																	146.4	0.963002	146.4	1.01596		146.4	0.0452					146.4	0.301695	146.4	0.329735						146.4	0.944609	146.4	0.133
																	146.5	0.960917	146.5	1.00365		146.5	0.0304					146.5	0.319183	146.5	0.332684						146.5	0.846686	146.5	0.098
																	146.6	0.97655	146.6	0.980169		146.6	0.0604					146.6	0.310304	146.6	0.333053						146.6	0.871414	146.6	0.104
																	146.7	0.987493	146.7	1.01276		146.7	0.0456					146.7	0.299543	146.7	0.324941						146.7	0.909001	146.7	0.092
																	146.8	0.964565	146.8	0.966492		146.8	0.0344					146.8	0.314878	146.8	0.373245						146.8	0.904055	146.8	0.089
																	146.9	0.957009	146.9	0.977889		146.9	0.038					146.9	0.315685	146.9	0.338584						146.9	0.830861	146.9	0.094
																	147	0.969255	147	0.962389		147	0.0496					147	0.347432	147	0.36292						147	0.868447	147	0.116
																	147.1	0.997655	147.1	1.00251		147.1	0.0292					147.1	0.312726	147.1	0.358496						147.1	0.860534	147.1	0.081
																	147.2	0.959354	147.2	1.01049		147.2	0.068					147.2	0.341513	147.2	0.291755						147.2	0.931751	147.2	0.09
																	147.3	0.95753	147.3	0.992934		147.3	0.0348					147.3	0.31703	147.3	0.358127						147.3	0.894164	147.3	0.095
																	147.4	0.977853	147.4	0.989059		147.4	0.0384					147.4	0.351199	147.4	0.358127						147.4	0.93274	147.4	0.116
																	147.5	0.997916	147.5	0.999772		147.5	0.0416					147.5	0.318645	147.5	0.347802						147.5	0.873393	147.5	0.089
																	147.6	0.971339	147.6	1.01049		147.6	0.0632					147.6	0.264029	147.6	0.355914						147.6	0.985163	147.6	0.102
																	147.7	0.922095	147.7	0.991566		147.7	0.0344					147.7	0.30869	147.7	0.359602						147.7	0.875371	147.7	0.077
																	147.8	0.960135	147.8	0.996809		147.8	0.1004					147.8	0.325909	147.8	0.321991						147.8	0.893175	147.8	0.135
																	147.9	0.965607	147.9	0.953271		147.9	0.0804					147.9	0.342589	147.9	0.341534						147.9	0.870425	147.9	0.121
																	148	0.982804	148	0.977433		148	0.53					148	0.332635	148	0.323097						148	0.92186	148	0.137
																	148.1	0.969776	148.1	0.99225		148.1	0.052					148.1	0.308959	148.1	0.340796						148.1	0.903066	148.1	0.102
																	148.2	0.96717	148.2	0.966036		148.2	0.032					148.2	0.364382	148.2	0.334897						148.2	0.909001	148.2	0.082
																	148.3	0.958572	148.3	0.982676		148.3	0.0424					148.3	0.32268	148.3	0.32826						148.3	0.952522	148.3	0.081
																	148.4	0.945023	148.4	0.997037		148.4	0.1384					148.4	0.291202	148.4	0.325678						148.4	0.869436	148.4	0.111
																	148.5	0.971339	148.5	0.957146		148.5	0.0572					148.5	0.342858	148.5	0.343746						148.5	0.907023	148.5	0.103
																	148.6	0.988015	148.6	0.981536		148.6	0.2496					148.6	0.295507	148.6	0.323466						148.6	0.871414	148.6	0.091
																	148.7	0.949192	148.7	1.00205		148.7	0.0304					148.7	0.304385	148.7	0.327153						148.7	0.872404	148.7	0.09
																	148.8	0.940855	148.8	0.980625		148.8	0.0388					148.8	0.330751	148.8	0.341534						148.8	0.849654	148.8	0.088
																	148.9	0.965347	148.9	0.990198		148.9	0.0304					148.9	0.26107	148.9	0.318304						148.9	0.88724	148.9	0.097
																	149	0.974205	149	1.03191		149	0.0308					149	0.35093	149	0.397212						149	0.872404	149	0.125
																	149.1	0.955446	149.1	0.991566		149.1	0.0348					149.1	0.333442	149.1	0.349277						149.1	0.879327	149.1	0.114
																	149.2	0.966128	149.2	1.03123		149.2	0.0264					149.2	0.340975	149.2	0.346327						149.2	0.855589	149.2	0.118
																	149.3	0.970297	149.3	0.971735		149.3	0.0564					149.3	0.295238	149.3	0.368083						149.3	0.892186	149.3	0.084
																	149.4	0.933559	149.4	1.00684		149.4	0.0444					149.4	0.278557	149.4	0.350015						149.4	0.818002	149.4	0.111
																	149.5	0.959614	149.5	0.950536		149.5	0.04					149.5	0.287705	149.5	0.347434						149.5	0.868447	149.5	0.244
																	149.6	0.967952	149.6	0.966264		149.6	0.1312					149.6	0.318376	149.6	0.33969						149.6	0.910979	149.6	0.094
																	149.7	0.972642	149.7	0.989287		149.7	0.0896					149.7	0.312726	149.7	0.336372						149.7	0.890208	149.7	0.105
																	149.8	0.988275	149.8	0.994757		149.8	0.3632					149.8	0.330482	149.8	0.33674						149.8	0.877349	149.8	0.11
																	149.9	0.98098	149.9	0.989514		149.9	0.0324					149.9	0.324563	149.9	0.349646						149.9	0.900099	149.9	0.102
																	150	0.969515	150	1.01071		150	0.0472					150	0.342589	150	0.346696						150	0.934718	150	0.07
																	150.1	0.957009	150.1	0.989514		150.1	0.0472					150.1	0.314071	150.1	0.382832						150.1	0.896142	150.1	0.123
																	150.2	0.97629	150.2	0.987235		150.2	0.0844					150.2	0.301964	150.2	0.346696						150.2	0.914936	150.2	0.131
																	150.3	0.960657	150.3	0.943241		150.3	0.0368					150.3	0.356579	150.3	0.326047						150.3	0.883284	150.3	0.123
																	150.4	0.980719	150.4	0.984272		150.4	0.0724					150.4	0.310573	150.4	0.31941						150.4	0.890208	150.4	0.094
																	150.5	0.963783	150.5	1.02393		150.5	0.03					150.5	0.375412	150.5	0.338215						150.5	0.913947	150.5	0.098
																	150.6	0.955706	150.6	1.04399		150.6	0.0456					150.6	0.283131	150.6	0.327153						150.6	0.883284	150.6	0.089
																	150.7	0.984367	150.7	1.01504		150.7	0.0572					150.7	0.278826	150.7	0.350752						150.7	0.862512	150.7	0.104
																	150.8	0.992183	150.8	0.952359		150.8	0.0508					150.8	0.316761	150.8	0.341534						150.8	0.940653	150.8	0.072
																	150.9	0.951798	150.9	0.997037		150.9	0.1036					150.9	0.326178	150.9	0.332684						150.9	0.916914	150.9	0.109
																	151	0.956488	151	0.980853		151	0.0504					151	0.314878	151	0.367345						151	0.800198	151	0.096
																	151.1	0.965607	151.1	0.982448		151.1	0.0844					151.1	0.340975	151.1	0.33674						151.1	0.930762	151.1	0.102
																	151.2	1.00417	151.2	0.978573		151.2	0.0484					151.2	0.362767	151.2	0.337478						151.2	0.886251	151.2	0.082
																	151.3	1.03387	151.3	0.990882		151.3	0.0504					151.3	0.312995	151.3	0.372876						151.3	0.836795	151.3	0.088
																	151.4	0.928348	151.4	0.975382		151.4	0.0496					151.4	0.349046	151.4	0.399425						151.4	0.845697	151.4	0.084
																	151.5	0.969515	151.5	0.964668		151.5	0.0548					151.5	0.295776	151.5	0.345221						151.5	0.883284	151.5	0.107
																	151.6	0.948932	151.6	0.967632		151.6	0.028					151.6	0.325371	151.6	0.358496						151.6	0.890208	151.6	0.106
																	151.7	0.953361	151.7	0.971051		151.7	0.0376					151.7	0.278557	151.7	0.315723						151.7	0.880317	151.7	0.1
																	151.8	0.958572	151.8	1.00775		151.8	0.1236					151.8	0.368686	151.8	0.31646						151.8	0.90999	151.8	0.123
																	151.9	0.965607	151.9	1.00843		151.9	0.0816					151.9	0.345011	151.9	0.383201						151.9	0.950544	151.9	0.066
																	152	0.994789	152	1.00091		152	0.0264					152	0.332366	152	0.356283						152	0.97725	152	0.073
																	152.1	0.984106	152.1	1.01824		152.1	0.1532					152.1	0.334249	152.1	0.357758						152.1	0.873393	152.1	0.102
																	152.2	0.980459	152.2	0.999544		152.2	0.1224					152.2	0.279365	152.2	0.354808						152.2	0.902077	152.2	0.119
																	152.3	0.953361	152.3	0.990882		152.3	0.1916					152.3	0.301426	152.3	0.379145						152.3	0.927794	152.3	0.107
																	152.4	0.996873	152.4	0.991794		152.4	0.0452					152.4	0.23578	152.4	0.368083						152.4	0.868447	152.4	0.108
																	152.5	0.967431	152.5	0.983588		152.5	0.0336					152.5	0.318914	152.5	0.381726						152.5	0.89911	152.5	0.115
																	152.6	0.952058	152.6	0.975838		152.6	0.0492					152.6	0.349046	152.6	0.340796						152.6	0.880317	152.6	0.11
																	152.7	0.940334	152.7	0.971963		152.7	0.03					152.7	0.419535	152.7	0.363658						152.7	0.886251	152.7	0.093
																	152.8	0.979416	152.8	0.9845		152.8	0.0324					152.8	0.337208	152.8	0.367345						152.8	0.934718	152.8	0.137
																	152.9	0.970036	152.9	0.950992		152.9	0.0324					152.9	0.356848	152.9	0.385044						152.9	0.946588	152.9	0.098
																	153	0.973163	153	0.98222		153	0.0484					153	0.307076	153	0.318673						153	0.87636	153	0.057
																	153.1	0.954924	153.1	1.01071		153.1	0.0352					153.1	0.337747	153.1	0.359971						153.1	0.893175	153.1	0.085
																	153.2	0.972642	153.2	1.00228		153.2	0.0288					153.2	0.324833	153.2	0.359602						153.2	0.918892	153.2	0.114
																	153.3	0.992444	153.3	1.03761		153.3	0.06					153.3	0.324833	153.3	0.343746						153.3	0.901088	153.3	0.104
																	153.4	0.976811	153.4	1.02074		153.4	0.0752					153.4	0.338554	153.4	0.332316						153.4	0.929773	153.4	0.111
																	153.5	0.968213	153.5	1.0212		153.5	0.026					153.5	0.313264	153.5	0.352596						153.5	0.863501	153.5	0.109
																	153.6	0.960657	153.6	1.01071		153.6	0.034					153.6	0.324833	153.6	0.340059						153.6	0.840752	153.6	0.11
																	153.7	0.966389	153.7	0.998176		153.7	0.0952					153.7	0.40124	153.7	0.373614						153.7	0.924827	153.7	0.084
																	153.8	0.968734	153.8	0.989742		153.8	0.0456					153.8	0.353351	153.8	0.357389						153.8	0.892186	153.8	0.105
																	153.9	0.977853	153.9	0.996581		153.9	0.0512					153.9	0.287705	153.9	0.368451						153.9	0.880317	153.9	0.097
																	154	1.00443	154	1.00205		154	0.0336					154	0.339092	154	0.344853						154	0.903066	154	0.12
																	154.1	0.95284	154.1	0.970595		154.1	0.052					154.1	0.362767	154.1	0.361814						154.1	0.945598	154.1	0.099
																	154.2	0.978374	154.2	1.00228		154.2	0.0364					154.2	0.32268	154.2	0.352227						154.2	0.909001	154.2	0.114
																	154.3	1.02058	154.3	0.989514		154.3	0.0412					154.3	0.324833	154.3	0.328628						154.3	0.872404	154.3	0.099
																	154.4	0.968994	154.4	1.01915		154.4	0.0504					154.4	0.361153	154.4	0.350015						154.4	0.985163	154.4	0.111
																	154.5	0.956227	154.5	0.980853		154.5	0.0168					154.5	0.37326	154.5	0.361077						154.5	0.950544	154.5	0.118
																	154.6	0.964304	154.6	0.975382		154.6	0.0812					154.6	0.313533	154.6	0.351858						154.6	0.900099	154.6	0.115
																	154.7	0.940073	154.7	1.00091		154.7	0.0304					154.7	0.299005	154.7	0.410118						154.7	0.906034	154.7	0.096
																	154.8	0.966389	154.8	1.02165		154.8	0.03					154.8	0.267796	154.8	0.370295						154.8	0.90999	154.8	0.116
																	154.9	0.993486	154.9	1.01778		154.9	0.0276					154.9	0.329675	154.9	0.376932						154.9	0.930762	154.9	0.123
																	155	0.957269	155	0.995669		155	0.0348					155	0.345011	155	0.343009						155	0.918892	155	0.09
																	155.1	0.973163	155.1	1.02211		155.1	0.4416					155.1	0.353351	155.1	0.347802						155.1	0.859545	155.1	0.105
																	155.2	0.990099	155.2	0.985183		155.2	0.1204					155.2	0.342858	155.2	0.363658						155.2	0.897132	155.2	0.094
																	155.3	0.9716	155.3	0.962617		155.3	0.0484					155.3	0.338554	155.3	0.346696						155.3	0.866469	155.3	0.103
																	155.4	0.972642	155.4	0.989514		155.4	0.0944					155.4	0.286898	155.4	0.390206						155.4	0.883284	155.4	0.124
																	155.5	0.987493	155.5	0.994073		155.5	0.0284					155.5	0.335056	155.5	0.36882						155.5	0.911968	155.5	0.075
																	155.6	0.959354	155.6	1.01276		155.6	0.0312					155.6	0.30869	155.6	0.33674						155.6	0.944609	155.6	0.094
																	155.7	0.979937	155.7	0.971735		155.7	0.034					155.7	0.304385	155.7	0.323466						155.7	0.941642	155.7	0.095
																	155.8	1.0073	155.8	0.984044		155.8	0.0172					155.8	0.317568	155.8	0.37472						155.8	0.911968	155.8	0.092
																	155.9	0.983846	155.9	1.02576		155.9	0.0584					155.9	0.318914	155.9	0.33674						155.9	0.877349	155.9	0.106
																	156	0.977853	156	0.994301		156	0.044					156	0.348508	156	0.380251						156	0.947577	156	0.093
																	156.1	0.940073	156.1	1.00023		156.1	0.0432					156.1	0.324833	156.1	0.340796						156.1	0.886251	156.1	0.108
																	156.2	0.98593	156.2	1.01049		156.2	0.044					156.2	0.380793	156.2	0.31646						156.2	0.942631	156.2	0.11
																	156.3	0.993486	156.3	0.971963		156.3	0.0572					156.3	0.414423	156.3	0.337847						156.3	0.88724	156.3	0.105
																	156.4	0.984106	156.4	0.994529		156.4	0.0384					156.4	0.341244	156.4	0.323835						156.4	0.911968	156.4	0.114
																	156.5	0.986972	156.5	0.999088		156.5	0.026					156.5	0.318645	156.5	0.350383						156.5	0.824926	156.5	0.087
																	156.6	1.00625	156.6	0.985639		156.6	0.1384					156.6	0.296583	156.6	0.379882						156.6	0.906034	156.6	0.13
																	156.7	0.954403	156.7	0.983816		156.7	0.0812					156.7	0.309497	156.7	0.388732						156.7	0.918892	156.7	0.128
																	156.8	0.978374	156.8	0.992022		156.8	0.2488					156.8	0.288781	156.8	0.330103						156.8	0.895153	156.8	0.098
																	156.9	0.971339	156.9	0.996581		156.9	0.0396					156.9	0.339092	156.9	0.343746						156.9	0.930762	156.9	0.104
																	157	0.973163	157	0.991794		157	0.0676					157	0.312457	157	0.350383						157	0.909001	157	0.128
																	157.1	0.993486	157.1	0.985183		157.1	0.0436					157.1	0.357117	157.1	0.347802						157.1	0.910979	157.1	0.109
																	157.2	0.984106	157.2	0.970595		157.2	0.0896					157.2	0.36196	157.2	0.356283						157.2	0.968348	157.2	0.104
																	157.3	0.942678	157.3	1.01003		157.3	0.0552					157.3	0.386174	157.3	0.349277						157.3	0.913947	157.3	0.123
																	157.4	0.974987	157.4	0.972646		157.4	0.022					157.4	0.33102	157.4	0.333791						157.4	0.884273	157.4	0.108
																	157.5	0.939291	157.5	0.990654		157.5	0.0736					157.5	0.299543	157.5	0.36587						157.5	0.849654	157.5	0.117
																	157.6	0.989057	157.6	0.971279		157.6	0.0392					157.6	0.379717	157.6	0.347065						157.6	0.963403	157.6	0.106
																	157.7	0.966389	157.7	0.997493		157.7	0.0252					157.7	0.334518	157.7	0.359971						157.7	0.890208	157.7	0.134
																	157.8	1.00052	157.8	1.01618		157.8	0.0352					157.8	0.34528	157.8	0.368083						157.8	0.879327	157.8	0.099
																	157.9	0.96691	157.9	0.989514		157.9	0.0376					157.9	0.325909	157.9	0.396844						157.9	0.909001	157.9	0.133
																	158	0.958312	158	1.0114		158	0.0768					158	0.328599	158	0.357389						158	0.911968	158	0.114
																	158.1	0.959354	158.1	1.0057		158.1	0.2712					158.1	0.376219	158.1	0.338584						158.1	0.850643	158.1	0.111
																	158.2	0.987233	158.2	1		158.2	0.6644					158.2	0.389941	158.2	0.378038						158.2	0.972305	158.2	0.117
																	158.3	0.973684	158.3	0.986779		158.3	0.0536					158.3	0.282593	158.3	0.346327						158.3	0.883284	158.3	0.077
																	158.4	1.00052	158.4	0.995213		158.4	0.0476					158.4	0.307614	158.4	0.379145						158.4	0.936696	158.4	0.108
																	158.5	0.963262	158.5	1.00775		158.5	0.05					158.5	0.331828	158.5	0.354808						158.5	0.897132	158.5	0.09
																	158.6	0.984367	158.6	1.03214		158.6	0.0324					158.6	0.314878	158.6	0.347065						158.6	0.903066	158.6	0.09
																	158.7	0.96691	158.7	0.98336		158.7	0.0364					158.7	0.353082	158.7	0.337847						158.7	0.909001	158.7	0.109
																	158.8	0.993226	158.8	0.981992		158.8	0.0592					158.8	0.360884	158.8	0.416386						158.8	0.940653	158.8	0.1
																	158.9	0.999218	158.9	0.996809		158.9	0.0492					158.9	0.376758	158.9	0.375826						158.9	0.981207	158.9	0.126
																	159	0.972381	159	1.00433		159	0.1308					159	0.329406	159	0.375088						159	0.872404	159	0.169
																	159.1	0.997916	159.1	1.0016		159.1	0.0372					159.1	0.318914	159.1	0.354808						159.1	0.933729	159.1	0.088
																	159.2	1.00677	159.2	1.00957		159.2	0.086					159.2	0.314878	159.2	0.373982						159.2	0.883284	159.2	0.102
																	159.3	0.956227	159.3	1.01596		159.3	0.0988					159.3	0.357387	159.3	0.379145						159.3	0.906034	159.3	0.081
																	159.4	0.946847	159.4	0.96558		159.4	0.03					159.4	0.314878	159.4	0.366608						159.4	0.858556	159.4	0.104
																	159.5	0.957009	159.5	1.02348		159.5	0.1012					159.5	0.329406	159.5	0.374351						159.5	0.941642	159.5	0.113
																	159.6	0.98124	159.6	1.01345		159.6	0.0556					159.6	0.367072	159.6	0.371401						159.6	0.910979	159.6	0.125
																	159.7	0.978895	159.7	1.00342		159.7	0.0416					159.7	0.301964	159.7	0.372876						159.7	0.851632	159.7	0.08
																	159.8	0.975769	159.8	0.986779		159.8	0.0248					159.8	0.339361	159.8	0.353702						159.8	0.861523	159.8	0.112
																	159.9	0.955706	159.9	0.979713		159.9	0.1208					159.9	0.360346	159.9	0.344853						159.9	0.88724	159.9	0.114
																	160	0.978895	160	0.98222		160	0.1368					160	0.34232	160	0.353333						160	0.902077	160	0.09
																	160.1	0.983325	160.1	1.01163		160.1	0.032					160.1	0.37326	160.1	0.37472						160.1	0.903066	160.1	0.11
																	160.2	0.997134	160.2	0.963984		160.2	0.0376					160.2	0.352544	160.2	0.35149						160.2	0.957468	160.2	0.101
																	160.3	0.992965	160.3	1.00365		160.3	0.5716					160.3	0.308959	160.3	0.371032						160.3	0.944609	160.3	0.101
																	160.4	0.96717	160.4	0.979941		160.4	0.0308					160.4	0.324294	160.4	0.357389						160.4	0.90999	160.4	0.104
																	160.5	0.97186	160.5	0.979029		160.5	0.0336					160.5	0.392093	160.5	0.354071						160.5	0.883284	160.5	0.124
																	160.6	0.979156	160.6	1.0114		160.6	0.0672					160.6	0.346087	160.6	0.36292						160.6	0.940653	160.6	0.089
																	160.7	0.972642	160.7	0.971051		160.7	0.0436					160.7	0.339361	160.7	0.373614						160.7	0.89911	160.7	0.108
																	160.8	0.951798	160.8	0.993618		160.8	0.0996					160.8	0.396128	160.8	0.367714						160.8	0.90999	160.8	0.108
																	160.9	0.958051	160.9	0.98997		160.9	0.0356					160.9	0.363036	160.9	0.336372						160.9	0.894164	160.9	0.101
																	161	1.00808	161	1.00638		161	0.1204					161	0.324294	161	0.409012						161	0.883284	161	0.13
																	161.1	0.955446	161.1	0.993618		161.1	0.0392					161.1	0.353889	161.1	0.385044						161.1	0.872404	161.1	0.118
																	161.2	0.956227	161.2	0.979257		161.2	0.0484					161.2	0.406083	161.2	0.392419						161.2	0.849654	161.2	0.098
																	161.3	0.989317	161.3	0.994301		161.3	0.12					161.3	0.34797	161.3	0.3891						161.3	0.884273	161.3	0.094
																	161.4	0.961959	161.4	1.00775		161.4	0.0396					161.4	0.347432	161.4	0.350752						161.4	0.927794	161.4	0.105
																	161.5	0.973163	161.5	0.977205		161.5	0.076					161.5	0.383215	161.5	0.406431						161.5	0.919881	161.5	0.091
																	161.6	1.00078	161.6	1.00935		161.6	0.0588					161.6	0.339361	161.6	0.347065						161.6	0.958457	161.6	0.115
																	161.7	1	161.7	0.984728		161.7	0.0396					161.7	0.333442	161.7	0.362552						161.7	0.908012	161.7	0.129
																	161.8	0.997655	161.8	0.989514		161.8	0.022					161.8	0.342051	161.8	0.355914						161.8	0.919881	161.8	0.11
																	161.9	0.963262	161.9	0.99111		161.9	0.066					161.9	0.312726	161.9	0.345221						161.9	0.880317	161.9	0.092
																	162	0.986451	162	0.996125		162	0.0352					162	0.343127	162	0.383201						162	0.992087	162	0.109
																	162.1	0.974205	162.1	0.995441		162.1	0.0408					162.1	0.312995	162.1	0.364764						162.1	0.96637	162.1	0.113
																	162.2	0.991141	162.2	0.965124		162.2	0.0416					162.2	0.363574	162.2	0.35444						162.2	0.922849	162.2	0.133
																	162.3	0.949974	162.3	1.02006		162.3	0.032					162.3	0.364113	162.3	0.372507						162.3	0.882295	162.3	0.113
																	162.4	0.960917	162.4	0.98108		162.4	0.0372					162.4	0.305731	162.4	0.338215						162.4	0.948566	162.4	0.144
																	162.5	0.963262	162.5	1.01163		162.5	0.04					162.5	0.392631	162.5	0.351121						162.5	0.894164	162.5	0.139
																	162.6	0.986712	162.6	1.00935		162.6	0.082					162.6	0.344204	162.6	0.376195						162.6	0.873393	162.6	0.13
																	162.7	1.00104	162.7	1.01368		162.7	0.1052					162.7	0.295507	162.7	0.395						162.7	0.896142	162.7	0.099
																	162.8	0.973684	162.8	1.00296		162.8	0.072					162.8	0.354965	162.8	0.376563						162.8	0.885262	162.8	0.114
																	162.9	0.937207	162.9	0.966948		162.9	0.0412					162.9	0.341782	162.9	0.358496						162.9	0.926805	162.9	0.111
																	163	0.982282	163	0.98997		163	0.0336					163	0.393707	163	0.333422						163	0.956479	163	0.104
																	163.1	0.948932	163.1	0.985639		163.1	0.0728					163.1	0.329675	163.1	0.364764						163.1	0.883284	163.1	0.115
																	163.2	1.01746	163.2	0.976294		163.2	0.0528					163.2	0.365458	163.2	0.382832						163.2	0.882295	163.2	0.082
																	163.3	0.984888	163.3	0.98108		163.3	0.048					163.3	0.379986	163.3	0.374351						163.3	0.907023	163.3	0.125
																	163.4	0.953882	163.4	0.991566		163.4	0.0548					163.4	0.361691	163.4	0.390944						163.4	0.914936	163.4	0.122
																	163.5	0.986451	163.5	1.01892		163.5	0.0432					163.5	0.329406	163.5	0.359233						163.5	0.964392	163.5	0.104
																	163.6	0.99505	163.6	0.969911		163.6	0.0372					163.6	0.311111	163.6	0.357758						163.6	0.974283	163.6	0.11
																	163.7	0.991141	163.7	0.976294		163.7	0.022					163.7	0.335863	163.7	0.357021						163.7	0.953511	163.7	0.124
																	163.8	0.967952	163.8	1.02006		163.8	0.0328					163.8	0.332366	163.8	0.394263						163.8	0.950544	163.8	0.088
																	163.9	0.97186	163.9	0.995897		163.9	0.0812					163.9	0.353351	163.9	0.352227						163.9	0.960435	163.9	0.11
																	164	0.964565	164	1.00365		164	0.0668					164	0.381331	164	0.34854						164	0.939664	164	0.135
																	164.1	0.960396	164.1	0.978801		164.1	0.0496					164.1	0.406352	164.1	0.381726						164.1	0.88724	164.1	0.122
																	164.2	0.955967	164.2	1.01801		164.2	0.0408					164.2	0.326985	164.2	0.347434						164.2	0.883284	164.2	0.092
																	164.3	0.994789	164.3	1.00798		164.3	0.0608					164.3	0.33102	164.3	0.381357						164.3	0.963403	164.3	0.116
																	164.4	1.0086	164.4	0.999088		164.4	0.038					164.4	0.328061	164.4	0.380619						164.4	0.931751	164.4	0.117
																	164.5	0.973684	164.5	0.99339		164.5	0.3596					164.5	0.369762	164.5	0.375088						164.5	0.941642	164.5	0.141
																	164.6	0.965086	164.6	0.981992		164.6	0.028					164.6	0.317299	164.6	0.376932						164.6	0.950544	164.6	0.117
																	164.7	0.964825	164.7	1.02416		164.7	0.0388					164.7	0.335594	164.7	0.392419						164.7	0.919881	164.7	0.097
																	164.8	0.983064	164.8	0.967404		164.8	0.0656					164.8	0.314609	164.8	0.350752						164.8	0.903066	164.8	0.126
																	164.9	0.968734	164.9	0.998176		164.9	0.0348					164.9	0.393707	164.9	0.344115						164.9	0.906034	164.9	0.093
																	165	0.968734	165	0.992706		165	0.0324					165	0.298197	165	0.382094						165	0.976261	165	0.12
																	165.1	0.959614	165.1	0.987007		165.1	0.084					165.1	0.331559	165.1	0.379145						165.1	0.933729	165.1	0.086
																	165.2	0.960657	165.2	1.01482		165.2	0.0448					165.2	0.367341	165.2	0.373245						165.2	0.889219	165.2	0.113
																	165.3	0.935644	165.3	1.02735		165.3	0.1584					165.3	0.28636	165.3	0.359233						165.3	0.895153	165.3	0.102
																	165.4	0.951277	165.4	1.03009		165.4	0.0248					165.4	0.306538	165.4	0.359971						165.4	0.97725	165.4	0.104
																	165.5	0.981501	165.5	1		165.5	0.0604					165.5	0.338823	165.5	0.381726						165.5	0.915925	165.5	0.112
																	165.6	0.997134	165.6	0.9845		165.6	0.0292					165.6	0.306807	165.6	0.380619						165.6	0.89911	165.6	0.099
																	165.7	0.941376	165.7	1.00821		165.7	0.0592					165.7	0.364651	165.7	0.367345						165.7	0.913947	165.7	0.142
																	165.8	0.991662	165.8	0.977433		165.8	0.03					165.8	0.343665	165.8	0.356283						165.8	0.905045	165.8	0.114
																	165.9	0.959093	165.9	1.01368		165.9	0.0324					165.9	0.372991	165.9	0.396106						165.9	0.978239	165.9	0.108
																	166	0.930433	166	0.986095		166	0.0352					166	0.312726	166	0.366239						166	0.909001	166	0.085
																	166.1	0.961699	166.1	0.976066		166.1	0.0372					166.1	0.332366	166.1	0.358127						166.1	0.830861	166.1	0.133
																	166.2	0.963523	166.2	1.02188		166.2	0.09					166.2	0.317568	166.2	0.378038						166.2	0.958457	166.2	0.13
																	166.3	0.992444	166.3	0.958058		166.3	0.3412					166.3	0.381062	166.3	0.377301						166.3	0.911968	166.3	0.101
																	166.4	1.00938	166.4	0.981992		166.4	0.0824					166.4	0.304654	166.4	0.378407						166.4	0.94362	166.4	0.102
																	166.5	0.982543	166.5	1.01026		166.5	0.0384					166.5	0.326985	166.5	0.361077						166.5	0.919881	166.5	0.143
																	166.6	0.991402	166.6	1.01618		166.6	0.2248					166.6	0.375681	166.6	0.366608						166.6	0.908012	166.6	0.14
																	166.7	0.987754	166.7	1.01687		166.7	0.1172					166.7	0.352275	166.7	0.388363						166.7	0.901088	166.7	0.122
																	166.8	0.979677	166.8	1.03488		166.8	0.0404					166.8	0.319452	166.8	0.378407						166.8	0.956479	166.8	0.095
																	166.9	0.953101	166.9	1.00775		166.9	0.1032					166.9	0.349584	166.9	0.388363						166.9	0.886251	166.9	0.124
																	167	0.983846	167	0.994757		167	0.1752					167	0.407966	167	0.362183						167	0.925816	167	0.094
																	167.1	0.976029	167.1	1.02165		167.1	0.07					167.1	0.315416	167.1	0.4009						167.1	0.903066	167.1	0.112
																	167.2	0.971079	167.2	1.0057		167.2	0.0852					167.2	0.328599	167.2	0.386888						167.2	0.903066	167.2	0.121
																	167.3	0.945545	167.3	0.983132		167.3	0.0576					167.3	0.333711	167.3	0.383938						167.3	0.915925	167.3	0.104
																	167.4	0.961959	167.4	1.01915		167.4	0.0648					167.4	0.362229	167.4	0.373982						167.4	0.882295	167.4	0.129
																	167.5	0.980719	167.5	1.02052		167.5	0.0236					167.5	0.389672	167.5	0.380251						167.5	0.950544	167.5	0.099
																	167.6	1.00313	167.6	0.987235		167.6	0.0448					167.6	0.324294	167.6	0.340796						167.6	0.87636	167.6	0.109
																	167.7	0.977592	167.7	1.01436		167.7	0.0724					167.7	0.335325	167.7	0.380251						167.7	0.951533	167.7	0.131
																	167.8	0.972121	167.8	1.02485		167.8	0.0876					167.8	0.313802	167.8	0.372139						167.8	0.947577	167.8	0.094
																	167.9	0.970297	167.9	1.01071		167.9	0.0828					167.9	0.365996	167.9	0.369926						167.9	0.933729	167.9	0.108
																	168	0.945023	168	0.979713		168	0.0372					168	0.266181	168	0.402006						168	0.801187	168	0.446
																	168.1	0.984106	168.1	1.00182		168.1	0.0396					168.1	0.354696	168.1	0.402006						168.1	0.928783	168.1	0.125
																	168.2	0.964565	168.2	1.00866		168.2	0.0956					168.2	0.336939	168.2	0.34559						168.2	0.889219	168.2	0.106
																	168.3	0.956227	168.3	1.01892		168.3	0.4536					168.3	0.369224	168.3	0.384307						168.3	0.88724	168.3	0.109
																	168.4	1.00495	168.4	1.0139		168.4	0.0748					168.4	0.35093	168.4	0.371032						168.4	0.895153	168.4	0.12
																	168.5	0.995571	168.5	0.995897		168.5	0.0516					168.5	0.373529	168.5	0.368083						168.5	0.935707	168.5	0.112
																	168.6	0.962741	168.6	1.03054		168.6	0.0372					168.6	0.352006	168.6	0.367714						168.6	0.857567	168.6	0.132
																	168.7	0.966389	168.7	0.981536		168.7	0.086					168.7	0.315147	168.7	0.401268						168.7	0.89911	168.7	0.101
																	168.8	0.987233	168.8	1.01049		168.8	0.0312					168.8	0.312995	168.8	0.414543						168.8	0.958457	168.8	0.116
																	168.9	1.01042	168.9	0.995669		168.9	0.072					168.9	0.365458	168.9	0.390206						168.9	0.911968	168.9	0.095
																	169	0.968994	169	0.991566		169	0.054					169	0.362767	169	0.397212						169	0.924827	169	0.099
																	169.1	0.992183	169.1	0.988375		169.1	0.0468					169.1	0.326985	169.1	0.389838						169.1	0.915925	169.1	0.118
																	169.2	0.993226	169.2	1.00479		169.2	0.0352					169.2	0.306	169.2	0.394631						169.2	0.944609	169.2	0.097
																	169.3	0.971339	169.3	1.01345		169.3	0.3012					169.3	0.444018	169.3	0.434823						169.3	0.858556	169.3	0.086
																	169.4	0.994268	169.4	1.00638		169.4	0.0592					169.4	0.348508	169.4	0.396106						169.4	0.877349	169.4	0.117
																	169.5	0.941897	169.5	0.994985		169.5	0.0496					169.5	0.35927	169.5	0.366976						169.5	0.863501	169.5	0.102
																	169.6	0.974987	169.6	1.02302		169.6	0.0556					169.6	0.340975	169.6	0.355546						169.6	0.967359	169.6	0.153
																	169.7	0.967692	169.7	0.998176		169.7	0.0648					169.7	0.357117	169.7	0.373982						169.7	0.928783	169.7	0.149
																	169.8	0.989317	169.8	1.03032		169.8	0.0464					169.8	0.363574	169.8	0.391313						169.8	0.869436	169.8	0.125
																	169.9	1.01928	169.9	1.00182		169.9	0.0868					169.9	0.408235	169.9	0.387994						169.9	0.927794	169.9	0.112
																	170	1.02553	170	1.00843		170	0.0372					170	0.308421	170	0.378776						170	0.9545	170	0.101
																	170.1	0.979156	170.1	1.01163		170.1	0.0324					170.1	0.382138	170.1	0.390206						170.1	0.959446	170.1	0.115
																	170.2	0.983325	170.2	0.995441		170.2	0.3996					170.2	0.325909	170.2	0.371401						170.2	0.941642	170.2	0.138
																	170.3	0.973945	170.3	0.982904		170.3	0.0408					170.3	0.320797	170.3	0.380619						170.3	0.919881	170.3	0.114
																	170.4	0.987233	170.4	1.0098		170.4	0.0652					170.4	0.368148	170.4	0.365133						170.4	0.892186	170.4	0.1
																	170.5	0.987493	170.5	0.979713		170.5	0.16					170.5	0.393438	170.5	0.378776						170.5	0.937685	170.5	0.13
																	170.6	0.973684	170.6	1.0041		170.6	0.5712					170.6	0.337747	170.6	0.374351						170.6	0.93274	170.6	0.126
																	170.7	0.989578	170.7	0.962389		170.7	0.0672					170.7	0.303309	170.7	0.37472						170.7	0.919881	170.7	0.106
																	170.8	0.93877	170.8	0.978801		170.8	0.0636					170.8	0.348777	170.8	0.372876						170.8	0.924827	170.8	0.134
																	170.9	1.01928	170.9	1.0326		170.9	0.0556					170.9	0.353082	170.9	0.398319						170.9	0.937685	170.9	0.13
																	171	0.953101	171	1.01413		171	0.0712					171	0.387519	171	0.372876						171	0.949555	171	0.11
																	171.1	0.983064	171.1	1.02895		171.1	0.0684					171.1	0.335863	171.1	0.381726						171.1	0.914936	171.1	0.104
																	171.2	0.975248	171.2	0.975382		171.2	0.0316					171.2	0.410119	171.2	0.384676						171.2	0.900099	171.2	0.075
																	171.3	0.985149	171.3	1.00205		171.3	0.052					171.3	0.372184	171.3	0.382832						171.3	0.90999	171.3	0.138
																	171.4	0.973163	171.4	1.00684		171.4	0.1052					171.4	0.358732	171.4	0.420811						171.4	0.88724	171.4	0.124
																	171.5	0.975248	171.5	0.99111		171.5	0.0428					171.5	0.300619	171.5	0.379882						171.5	0.963403	171.5	0.128
																	171.6	0.976029	171.6	1.01527		171.6	0.0476					171.6	0.395859	171.6	0.366976						171.6	0.871414	171.6	0.119
																	171.7	0.982282	171.7	0.997265		171.7	0.0588					171.7	0.338554	171.7	0.338584						171.7	0.969337	171.7	0.124
																	171.8	0.977853	171.8	1.03282		171.8	0.0412					171.8	0.396128	171.8	0.359971						171.8	0.884273	171.8	0.129
																	171.9	0.997394	171.9	0.969911		171.9	0.0308					171.9	0.328061	171.9	0.376195						171.9	0.845697	171.9	0.102
																	172	0.997655	172	0.997493		172	0.142					172	0.336401	172	0.423392						172	0.907023	172	0.164
																	172.1	0.991402	172.1	0.989059		172.1	0.046					172.1	0.308959	172.1	0.3891						172.1	0.942631	172.1	0.124
																	172.2	0.952319	172.2	0.995669		172.2	0.0316					172.2	0.340168	172.2	0.397581						172.2	0.968348	172.2	0.089
																	172.3	0.992965	172.3	0.987919		172.3	0.0464					172.3	0.278019	172.3	0.372139						172.3	0.928783	172.3	0.098
																	172.4	0.992705	172.4	0.975838		172.4	0.0284					172.4	0.339899	172.4	0.37472						172.4	0.852621	172.4	0.109
																	172.5	0.973684	172.5	0.996353		172.5	0.0332					172.5	0.362229	172.5	0.395						172.5	0.934718	172.5	0.105
																	172.6	0.994789	172.6	1.0016		172.6	0.0384					172.6	0.385636	172.6	0.36587						172.6	0.935707	172.6	0.11
																	172.7	1.00834	172.7	1.02485		172.7	0.022					172.7	0.35066	172.7	0.381357						172.7	0.900099	172.7	0.1
																	172.8	0.955706	172.8	1.00684		172.8	0.0404					172.8	0.331828	172.8	0.34854						172.8	0.898121	172.8	0.116
																	172.9	0.972121	172.9	1.01641		172.9	0.062					172.9	0.377296	172.9	0.389469						172.9	0.944609	172.9	0.129
																	173	1.01094	173	1.01915		173	0.0424					173	0.413347	173	0.365501						173	0.87636	173	0.11
																	173.1	0.968473	173.1	1.02234		173.1	0.052					173.1	0.35362	173.1	0.394263						173.1	0.941642	173.1	0.126
																	173.2	0.983585	173.2	0.990426		173.2	0.0624					173.2	0.370031	173.2	0.414912						173.2	0.967359	173.2	0.136
																	173.3	0.979937	173.3	1.00752		173.3	0.0448					173.3	0.346894	173.3	0.407906						173.3	0.93274	173.3	0.115
																	173.4	0.961699	173.4	0.992022		173.4	0.1036					173.4	0.357925	173.4	0.387625						173.4	0.926805	173.4	0.146
																	173.5	0.996613	173.5	0.9845		173.5	0.1248					173.5	0.340706	173.5	0.381357						173.5	0.904055	173.5	0.134
																	173.6	0.954143	173.6	1.01276		173.6	0.0288					173.6	0.430566	173.6	0.385413						173.6	0.946588	173.6	0.103
																	173.7	1.01459	173.7	1.01459		173.7	0.0988					173.7	0.329406	173.7	0.373245						173.7	0.914936	173.7	0.117
																	173.8	0.937467	173.8	1.01504		173.8	0.0416					173.8	0.324294	173.8	0.378776						173.8	0.939664	173.8	0.107
																	173.9	0.977592	173.9	1.06132		173.9	0.0312					173.9	0.368955	173.9	0.389469						173.9	0.968348	173.9	0.095
																	174	0.959614	174	1.01322		174	0.0432					174	0.355772	174	0.416018						174	0.891197	174	0.096
																	174.1	1.01615	174.1	1.02165		174.1	0.0448					174.1	0.348508	174.1	0.3891						174.1	0.953511	174.1	0.113
																	174.2	1.01068	174.2	1.02143		174.2	0.0436					174.2	0.343934	174.2	0.385782						174.2	0.945598	174.2	0.078
																	174.3	0.988536	174.3	1.04718		174.3	0.0344					174.3	0.359808	174.3	0.373245						174.3	0.918892	174.3	0.151
																	174.4	0.965607	174.4	1.031		174.4	0.0768					174.4	0.339092	174.4	0.383201						174.4	0.90999	174.4	0.11
																	174.5	0.961438	174.5	1.00775		174.5	0.134					174.5	0.362767	174.5	0.389469						174.5	0.918892	174.5	0.106
																	174.6	0.954664	174.6	0.994757		174.6	0.12					174.6	0.377834	174.6	0.340428						174.6	0.8091	174.6	0.109
																	174.7	0.973945	174.7	0.977889		174.7	0.0684					174.7	0.347432	174.7	0.4009						174.7	0.92087	174.7	0.112
																	174.8	0.984367	174.8	0.999772		174.8	0.0536					174.8	0.410926	174.8	0.376932						174.8	0.946588	174.8	0.127
																	174.9	1.01798	174.9	1.00912		174.9	0.0452					174.9	0.329675	174.9	0.372507						174.9	0.898121	174.9	0.117
																	175	0.97655	175	0.977889		175	0.0356					175	0.348777	175	0.372507						175	0.914936	175	0.142
																	175.1	0.968473	175.1	1.02188		175.1	0.0696					175.1	0.360615	175.1	0.401637						175.1	0.975272	175.1	0.133
																	175.2	0.968734	175.2	0.98108		175.2	0.0168					175.2	0.362767	175.2	0.393525						175.2	0.937685	175.2	0.109
																	175.3	0.99505	175.3	1.02257		175.3	0.042					175.3	0.36196	175.3	0.387625						175.3	0.936696	175.3	0.145
																	175.4	0.968473	175.4	0.982448		175.4	0.028					175.4	0.391555	175.4	0.417124						175.4	0.950544	175.4	0.087
																	175.5	0.967692	175.5	1.03419		175.5	0.0624					175.5	0.37891	175.5	0.368451						175.5	0.914936	175.5	0.099
																	175.6	0.97186	175.6	1.02097		175.6	0.0272					175.6	0.363305	175.6	0.357389						175.6	0.886251	175.6	0.129
																	175.7	0.99531	175.7	1.02097		175.7	0.0344					175.7	0.355234	175.7	0.406062						175.7	0.924827	175.7	0.09
																	175.8	0.986712	175.8	1.0057		175.8	0.0724					175.8	0.3929	175.8	0.4009						175.8	0.900099	175.8	0.12
																	175.9	0.965868	175.9	0.993162		175.9	0.0396					175.9	0.362767	175.9	0.407537						175.9	0.891197	175.9	0.09
																	176	0.96691	176	1.01322		176	0.1604					176	0.328868	176	0.365501						176	0.934718	176	0.132
																	176.1	0.974987	176.1	1.00456		176.1	0.0456					176.1	0.366534	176.1	0.401637						176.1	0.924827	176.1	0.124
																	176.2	0.972642	176.2	1.0139		176.2	0.0364					176.2	0.442135	176.2	0.369926						176.2	0.874382	176.2	0.12
																	176.3	0.984106	176.3	1.00661		176.3	0.2448					176.3	0.3929	176.3	0.383201						176.3	0.949555	176.3	0.124
																	176.4	0.966389	176.4	0.997037		176.4	0.0736					176.4	0.382407	176.4	0.360708						176.4	0.81998	176.4	0.103
																	176.5	0.988015	176.5	1.00342		176.5	0.0308					176.5	0.343665	176.5	0.4009						176.5	0.903066	176.5	0.125
																	176.6	0.994528	176.6	0.999088		176.6	0.1					176.6	0.348508	176.6	0.391681						176.6	0.926805	176.6	0.155
																	176.7	1.02006	176.7	1.00068		176.7	0.0308					176.7	0.374336	176.7	0.407168						176.7	0.961424	176.7	0.115
																	176.8	1.01355	176.8	0.990882		176.8	0.0392					176.8	0.433525	176.8	0.372876						176.8	0.948566	176.8	0.135
																	176.9	0.978114	176.9	1.02188		176.9	0.0816					176.9	0.359808	176.9	0.35444						176.9	0.949555	176.9	0.122
																	177	0.951016	177	1.04103		177	0.0324					177	0.357117	177	0.366239						177	0.990109	177	0.13
																	177.1	0.97629	177.1	1.03624		177.1	0.1932					177.1	0.392631	177.1	0.339322						177.1	0.946588	177.1	0.131
																	177.2	0.966389	177.2	1.0579		177.2	0.0384					177.2	0.366265	177.2	0.407168						177.2	0.928783	177.2	0.116
																	177.3	0.991923	177.3	1.03647		177.3	0.0848					177.3	0.359001	177.3	0.409381						177.3	0.925816	177.3	0.132
																	177.4	0.983846	177.4	0.998632		177.4	0.0752					177.4	0.358463	177.4	0.352227						177.4	0.871414	177.4	0.116
																	177.5	0.970558	177.5	1.01276		177.5	0.0284					177.5	0.322949	177.5	0.390575						177.5	0.926805	177.5	0.123
																	177.6	0.982804	177.6	0.991794		177.6	0.1236					177.6	0.329406	177.6	0.386888						177.6	0.970326	177.6	0.119
																	177.7	0.99531	177.7	0.997721		177.7	0.0592					177.7	0.38725	177.7	0.444041						177.7	0.931751	177.7	0.137
																	177.8	0.9716	177.8	0.995441		177.8	0.0512					177.8	0.377565	177.8	0.352965						177.8	0.890208	177.8	0.109
																	177.9	0.990881	177.9	0.998404		177.9	0.0444					177.9	0.279634	177.9	0.393156						177.9	0.918892	177.9	0.109
																	178	1.00469	178	0.993162		178	0.046					178	0.472267	178	0.382463						178	0.916914	178	0.126
																	178.1	0.934862	178.1	1.02052		178.1	0.086					178.1	0.354158	178.1	0.403112						178.1	0.888229	178.1	0.133
																	178.2	1.01146	178.2	1.01026		178.2	0.0292					178.2	0.368686	178.2	0.419705						178.2	0.892186	178.2	0.096
																	178.3	0.984106	178.3	1.01641		178.3	0.0736					178.3	0.355234	178.3	0.382832						178.3	0.891197	178.3	0.136
																	178.4	0.957009	178.4	1.02074		178.4	0.182					178.4	0.334787	178.4	0.358864						178.4	0.950544	178.4	0.108
																	178.5	1.01068	178.5	0.994301		178.5	0.142					178.5	0.391824	178.5	0.397212						178.5	0.849654	178.5	0.124
																	178.6	0.972381	178.6	1.00775		178.6	0.0768					178.6	0.345818	178.6	0.37177						178.6	0.929773	178.6	0.189
																	178.7	0.989057	178.7	0.989742		178.7	0.0432					178.7	0.347701	178.7	0.367714						178.7	0.917903	178.7	0.118
																	178.8	1.0073	178.8	1.02257		178.8	0.08					178.8	0.405545	178.8	0.412699						178.8	0.933729	178.8	0.111
																	178.9	0.968473	178.9	1.02074		178.9	0.126					178.9	0.343396	178.9	0.434086						178.9	0.913947	178.9	0.155
																	179	0.992705	179	0.977661		179	0.0732					179	0.351737	179	0.409381						179	0.911968	179	0.108
																	179.1	0.988275	179.1	0.996353		179.1	0.052					179.1	0.403393	179.1	0.393894						179.1	0.940653	179.1	0.11
																	179.2	0.97629	179.2	1.00433		179.2	0.1356					179.2	0.408235	179.2	0.374351						179.2	0.924827	179.2	0.122
																	179.3	0.942939	179.3	1.00866		179.3	0.0324					179.3	0.325102	179.3	0.402006						179.3	0.861523	179.3	0.125
																	179.4	0.988796	179.4	0.999544		179.4	0.0416					179.4	0.345818	179.4	0.390206						179.4	0.895153	179.4	0.095
																	179.5	0.976811	179.5	0.974698		179.5	0.0252					179.5	0.439713	179.5	0.380251						179.5	0.911968	179.5	0.118
																	179.6	0.996352	179.6	1.01094		179.6	0.0344					179.6	0.369762	179.6	0.435929						179.6	0.906034	179.6	0.13
																	179.7	0.996352	179.7	0.994073		179.7	0.0424					179.7	0.363305	179.7	0.386519						179.7	0.931751	179.7	0.119
																	179.8	0.992705	179.8	1.01482		179.8	0.2388					179.8	0.376219	179.8	0.409381						179.8	0.912957	179.8	0.095
																	179.9	0.988796	179.9	0.99225		179.9	0.0548					179.9	0.318645	179.9	0.406799						179.9	0.922849	179.9	0.124
																	180	0.975508	180	1.01208		180	0.0332					180	0.340437	180	0.43851						180	0.938675	180	0.109
																	180.1	1.00469	180.1	1.02462		180.1	0.0456					180.1	0.376219	180.1	0.37767						180.1	0.939664	180.1	0.148
																	180.2	0.987493	180.2	1.00137		180.2	0.074					180.2	0.352275	180.2	0.423024						180.2	0.933729	180.2	0.125
																	180.3	0.967952	180.3	1.01231		180.3	0.0856					180.3	0.368686	180.3	0.383201						180.3	0.990109	180.3	0.122
																	180.4	0.979156	180.4	1.00182		180.4	0.0376					180.4	0.333442	180.4	0.409749						180.4	0.918892	180.4	0.12
																	180.5	1.00808	180.5	1.0098		180.5	0.0608					180.5	0.358194	180.5	0.395369						180.5	0.915925	180.5	0.093
																	180.6	1.00521	180.6	0.989287		180.6	0.0572					180.6	0.385098	180.6	0.42708						180.6	0.948566	180.6	0.127
																	180.7	1.00234	180.7	1.01436		180.7	0.0208					180.7	0.365189	180.7	0.404218						180.7	0.897132	180.7	0.145
																	180.8	0.974466	180.8	0.990882		180.8	0.0436					180.8	0.382138	180.8	0.42413						180.8	0.879327	180.8	0.149
																	180.9	0.993747	180.9	1.01071		180.9	0.0304					180.9	0.348777	180.9	0.414912						180.9	0.936696	180.9	0.115
																	181	1.01329	181	1.01413		181	0.038					181	0.334518	181	0.385044						181	0.983185	181	0.115
																	181.1	0.99531	181.1	1.01276		181.1	0.0244					181.1	0.339361	181.1	0.423392						181.1	0.884273	181.1	0.098
																	181.2	0.960657	181.2	1.03624		181.2	0.0508					181.2	0.393707	181.2	0.398687						181.2	0.919881	181.2	0.114
																	181.3	0.991923	181.3	1.02621		181.3	0.0608					181.3	0.34528	181.3	0.407168						181.3	0.888229	181.3	0.132
																	181.4	0.991923	181.4	1.01641		181.4	0.2648					181.4	0.325371	181.4	0.437404						181.4	0.952522	181.4	0.13
																	181.5	1.00964	181.5	1.0367		181.5	0.0396					181.5	0.422764	181.5	0.368083						181.5	0.894164	181.5	0.142
																	181.6	0.968994	181.6	1.02804		181.6	0.0332					181.6	0.409042	181.6	0.422286						181.6	0.947577	181.6	0.147
																	181.7	1.00261	181.7	1.01892		181.7	0.0364					181.7	0.338823	181.7	0.379513						181.7	0.89911	181.7	0.113
																	181.8	0.989317	181.8	0.994529		181.8	0.3612					181.8	0.379448	181.8	0.39795						181.8	0.890208	181.8	0.144
																	181.9	0.999739	181.9	1.01163		181.9	0.0564					181.9	0.361153	181.9	0.376932						181.9	0.931751	181.9	0.103
																	182	0.945545	182	1.05015		182	0.0488					182	0.337477	182	0.463584						182	0.902077	182	0.136
																	182.1	1.00443	182.1	0.984272		182.1	0.056					182.1	0.362229	182.1	0.429661						182.1	0.889219	182.1	0.097
																	182.2	0.988796	182.2	0.999088		182.2	0.1128					182.2	0.373529	182.2	0.410118						182.2	0.939664	182.2	0.125
																	182.3	1.00495	182.3	1.01983		182.3	0.0688					182.3	0.373529	182.3	0.397212						182.3	0.910979	182.3	0.1
																	182.4	0.968734	182.4	1.01049		182.4	0.064					182.4	0.374605	182.4	0.381726						182.4	0.923838	182.4	0.147
																	182.5	0.993226	182.5	1.00342		182.5	0.0276					182.5	0.377834	182.5	0.396106						182.5	0.980218	182.5	0.101
																	182.6	1.01694	182.6	1.0114		182.6	0.0896					182.6	0.360346	182.6	0.399794						182.6	0.908012	182.6	0.113
																	182.7	0.969255	182.7	1.04331		182.7	2.4108					182.7	0.416845	182.7	0.376932						182.7	0.893175	182.7	0.127
																	182.8	0.971079	182.8	1.01596		182.8	0.0972					182.8	0.377565	182.8	0.428923						182.8	0.924827	182.8	0.117
																	182.9	0.972121	182.9	1.01915		182.9	0.0464					182.9	0.372722	182.9	0.411593						182.9	0.902077	182.9	0.11
																	183	0.986191	183	0.993618		183	0.038					183	0.396128	183	0.398319						183	0.852621	183	0.114
																	183.1	0.978374	183.1	0.993618		183.1	0.196					183.1	0.351468	183.1	0.421917						183.1	0.902077	183.1	0.11
																	183.2	1.00156	183.2	0.995213		183.2	0.2368					183.2	0.375143	183.2	0.375826						183.2	1.0089	183.2	0.117
																	183.3	1.01589	183.3	1		183.3	0.0488					183.3	0.343665	183.3	0.407168						183.3	0.890208	183.3	0.121
																	183.4	0.967692	183.4	0.985639		183.4	0.0444					183.4	0.354427	183.4	0.414174						183.4	0.912957	183.4	0.104
																	183.5	0.972903	183.5	0.987919		183.5	0.0404					183.5	0.382138	183.5	0.414174						183.5	0.937685	183.5	0.131
																	183.6	0.973945	183.6	1.03419		183.6	0.0908					183.6	0.322949	183.6	0.383569						183.6	0.944609	183.6	0.13
																	183.7	0.98098	183.7	0.995213		183.7	0.2448					183.7	0.355503	183.7	0.394263						183.7	0.941642	183.7	0.114
																	183.8	1.01537	183.8	0.985183		183.8	0.0572					183.8	0.327792	183.8	0.407906						183.8	0.925816	183.8	0.103
																	183.9	0.987754	183.9	1.00547		183.9	0.0836					183.9	0.381331	183.9	0.425605						183.9	0.952522	183.9	0.137
																	184	1.03075	184	1.00638		184	0.0788					184	0.307614	184	0.456209						184	0.956479	184	0.121
																	184.1	1.02058	184.1	1.00274		184.1	0.1872					184.1	0.405007	184.1	0.404956						184.1	0.925816	184.1	0.121
																	184.2	0.977592				184.2	0.2112					184.2	0.357656	184.2	0.375826						184.2	0.962413	184.2	0.1
																	184.3	0.975769				184.3	0.0448					184.3	0.390479	184.3	0.408274						184.3	1.0089	184.3	0.146
																	184.4	0.993747				184.4	0.028					184.4	0.374874	184.4	0.431873						184.4	0.902077	184.4	0.121
																	184.5	1.00651				184.5	0.052					184.5	0.36196	184.5	0.407906						184.5	0.9545	184.5	0.124
																	184.6	0.94815				184.6	0.068					184.6	0.340975	184.6	0.411962						184.6	0.98912	184.6	0.116
																	184.7	0.981501				184.7	0.056					184.7	0.378103	184.7	0.435929						184.7	0.918892	184.7	0.116
																	184.8	0.934341				184.8	0.056					184.8	0.338823	184.8	0.393156						184.8	0.901088	184.8	0.111
																	184.9	1.01615				184.9	0.0216					184.9	0.382945	184.9	0.416386						184.9	0.908012	184.9	0.148
																	185	1.00156				185	0.052					185	0.365727	185	0.419705						185	0.935707	185	0.12
																	185.1	0.998697				185.1	0.0584					185.1	0.375681	185.1	0.456578						185.1	0.909001	185.1	0.134
																	185.2	0.982022				185.2	0.0676					185.2	0.3816	185.2	0.41823						185.2	0.878338	185.2	0.121
																	185.3	0.958572				185.3	0.1268					185.3	0.33667	185.3	0.434086						185.3	0.961424	185.3	0.13
																	185.4	0.966128				185.4	0.0532					185.4	0.37057	185.4	0.469115						185.4	0.912957	185.4	0.114
																	185.5	0.979677				185.5	0.0504					185.5	0.435947	185.5	0.389469						185.5	0.930762	185.5	0.114
																	185.6	0.997655				185.6	0.0652					185.6	0.397205	185.6	0.430029						185.6	0.919881	185.6	0.11
																	185.7	0.989838				185.7	0.07					185.7	0.348777	185.7	0.433348						185.7	0.871414	185.7	0.136
																	185.8	0.975248				185.8	0.13					185.8	0.347701	185.8	0.390575						185.8	0.938675	185.8	0.103
																	185.9	0.977332				185.9	0.0828					185.9	0.39021	185.9	0.41823						185.9	0.979228	185.9	0.097
																	186	0.984106				186	0.0708					186	0.386981	186	0.379882						186	0.877349	186	0.147
																	186.1	1.04455				186.1	0.0628					186.1	0.400433	186.1	0.416755						186.1	0.976261	186.1	0.132
																	186.2	0.989057				186.2	0.082					186.2	0.372722	186.2	0.409749						186.2	0.917903	186.2	0.105
																	186.3	1.00261				186.3	0.1136					186.3	0.380255	186.3	0.410487						186.3	0.861523	186.3	0.109
																	186.4	0.992705				186.4	0.0432					186.4	0.400971	186.4	0.394263						186.4	0.957468	186.4	0.118
																	186.5	0.98567				186.5	0.0388					186.5	0.310842	186.5	0.404587						186.5	0.895153	186.5	0.118
																	186.6	0.979937				186.6	0.3652					186.6	0.320259	186.6	0.452153						186.6	0.912957	186.6	0.123
																	186.7	0.994528				186.7	0.5468					186.7	0.362229	186.7	0.41528						186.7	0.974283	186.7	0.133
																	186.8	1.01615				186.8	0.0776					186.8	0.348777	186.8	0.430398						186.8	0.87636	186.8	0.129
																	186.9	1.01511				186.9	0.034					186.9	0.450475	186.9	0.411962						186.9	0.947577	186.9	0.12
																	187	0.99531				187	0.1572					187	0.374874	187	0.421549						187	0.878338	187	0.117
																	187.1	0.977592				187.1	0.234					187.1	0.389402	187.1	0.409012						187.1	0.997033	187.1	0.132
																	187.2	0.969255				187.2	0.0304					187.2	0.364651	187.2	0.400162						187.2	0.907023	187.2	0.096
																	187.3	1.00573				187.3	0.0448					187.3	0.393169	187.3	0.385413						187.3	0.944609	187.3	0.123
																	187.4	0.980198				187.4	0.0608					187.4	0.407966	187.4	0.419705						187.4	0.935707	187.4	0.124
																	187.5	0.986712				187.5	0.2248					187.5	0.441596	187.5	0.427448						187.5	0.92186	187.5	0.097
																	187.6	0.995831				187.6	0.0624					187.6	0.379448	187.6	0.421549						187.6	0.951533	187.6	0.121
																	187.7	0.99062				187.7	0.22					187.7	0.35927	187.7	0.410855						187.7	0.924827	187.7	0.132
																	187.8	0.99531				187.8	0.4772					187.8	0.487603	187.8	0.425236						187.8	0.847676	187.8	0.124
																	187.9	1.01146				187.9	0.0412					187.9	0.423571	187.9	0.383938						187.9	0.922849	187.9	0.124
																	188	0.99062				188	0.0468					188	0.342051	188	0.411593						188	0.913947	188	0.103
																	188.1	0.978895				188.1	0.0348					188.1	0.35631	188.1	0.380251						188.1	0.882295	188.1	0.145
																	188.2	0.969515				188.2	0.0412					188.2	0.35066	188.2	0.38615						188.2	0.939664	188.2	0.148
																	188.3	0.97655				188.3	0.056					188.3	0.372184	188.3	0.387625						188.3	0.92186	188.3	0.143
																	188.4	0.96691				188.4	0.0272					188.4	0.382945	188.4	0.38615						188.4	0.864491	188.4	0.129
																	188.5	0.974726				188.5	0.0404					188.5	0.378641	188.5	0.445147						188.5	0.907023	188.5	0.129
																	188.6	1.01668				188.6	0.132					188.6	0.395859	188.6	0.431136						188.6	0.886251	188.6	0.117
																	188.7	1.00234				188.7	0.9984					188.7	0.483298	188.7	0.403112						188.7	0.931751	188.7	0.124
																	188.8	0.955967				188.8	0.0424					188.8	0.393438	188.8	0.37767						188.8	0.9545	188.8	0.12
																	188.9	0.964825				188.9	0.1024					188.9	0.388057	188.9	0.437035						188.9	0.968348	188.9	0.121
																	189	0.983325				189	0.388					189	0.45478	189	0.434454						189	0.833828	189	0.124
																	189.1	0.997394				189.1	0.0412					189.1	0.42384	189.1	0.390575						189.1	0.944609	189.1	0.131
																	189.2	0.959093				189.2	0.0632					189.2	0.390479	189.2	0.382832						189.2	0.934718	189.2	0.137
																	189.3	0.98124				189.3	0.0468					189.3	0.367072	189.3	0.423024						189.3	0.906034	189.3	0.087
																	189.4	0.979416				189.4	0.0296					189.4	0.338554	189.4	0.365133						189.4	0.913947	189.4	0.126
																	189.5	1.00052				189.5	0.0424					189.5	0.435409	189.5	0.431136						189.5	0.938675	189.5	0.125
																	189.6	0.99062				189.6	0.0404					189.6	0.402047	189.6	0.408643						189.6	0.918892	189.6	0.152
																	189.7	0.973163				189.7	0.0544					189.7	0.410388	189.7	0.388363						189.7	0.929773	189.7	0.123
																	189.8	0.996352				189.8	0.0428					189.8	0.421418	189.8	0.431136						189.8	0.852621	189.8	0.099
																	189.9	1.00443				189.9	0.0288					189.9	0.402047	189.9	0.455841						189.9	0.885262	189.9	0.119
																	190	1.01589				190	0.0548					190	0.406083	190	0.398687						190	0.886251	190	0.114
																	190.1	0.97186				190.1	0.0556					190.1	0.427337	190.1	0.409381						190.1	0.928783	190.1	0.117
																	190.2	0.998437				190.2	0.0768					190.2	0.399626	190.2	0.401637						190.2	0.976261	190.2	0.113
																	190.3	0.999739				190.3	0.0352					190.3	0.374336	190.3	0.414912						190.3	0.942631	190.3	0.106
																	190.4	1.00339				190.4	0.0692					190.4	0.361153	190.4	0.398319						190.4	0.933729	190.4	0.14
																	190.5	0.997394				190.5	0.0304					190.5	0.42653	190.5	0.391313						190.5	0.927794	190.5	0.118
																	190.6	0.98593				190.6	0.1432					190.6	0.352006	190.6	0.424867						190.6	0.858556	190.6	0.143
																	190.7	1.00443				190.7	0.0392					190.7	0.345549	190.7	0.413437						190.7	0.893175	190.7	0.119
																	190.8	0.968473				190.8	0.068					190.8	0.403931	190.8	0.396844						190.8	0.909001	190.8	0.149
																	190.9	1.00521				190.9	0.0584					190.9	0.404469	190.9	0.410487						190.9	0.915925	190.9	0.113
																	191	0.97629				191	0.1388					191	0.379717	191	0.390206						191	0.885262	191	0.12
																	191.1	1.00182				191.1	0.0692					191.1	0.410388	191.1	0.396475						191.1	0.983185	191.1	0.13
																	191.2	0.990099				191.2	0.0556					191.2	0.359001	191.2	0.414543						191.2	0.906034	191.2	0.109
																	191.3	1.01016				191.3	0.042					191.3	0.399895	191.3	0.408274						191.3	0.933729	191.3	0.102
																	191.4	1.03075				191.4	0.0596					191.4	0.363574	191.4	0.459528						191.4	0.889219	191.4	0.093
																	191.5	0.983585				191.5	0.032					191.5	0.325909	191.5	0.383569						191.5	1.01978	191.5	0.123
																	191.6	0.998697				191.6	0.0636					191.6	0.411733	191.6	0.425236						191.6	0.850643	191.6	0.105
																	191.7	1.0198				191.7	0.3152					191.7	0.370301	191.7	0.399425						191.7	0.982196	191.7	0.173
																	191.8	0.988796				191.8	0.0504					191.8	0.382945	191.8	0.426342						191.8	0.941642	191.8	0.122
																	191.9	1.00156				191.9	0.2736					191.9	0.427606	191.9	0.484602						191.9	0.987141	191.9	0.143
																	192	1.01355				192	0.0592					192	0.363305	192	0.427817						192	0.891197	192	0.147
																	192.1	0.970558				192.1	0.2928					192.1	0.318914	192.1	0.383569						192.1	0.900099	192.1	0.113
																	192.2	1.00495				192.2	0.036					192.2	0.399626	192.2	0.430767						192.2	0.935707	192.2	0.13
																	192.3	1.00808				192.3	0.132					192.3	0.426261	192.3	0.434454						192.3	0.897132	192.3	0.14
																	192.4	0.997916				192.4	0.2096					192.4	0.374874	192.4	0.430767						192.4	0.92087	192.4	0.141
																	192.5	0.957791				192.5	1.0316					192.5	0.375412	192.5	0.45031						192.5	0.947577	192.5	0.095
																	192.6	0.992965				192.6	0.176					192.6	0.405276	192.6	0.434454						192.6	0.897132	192.6	0.108
																	192.7	0.991402				192.7	0.0556					192.7	0.396128	192.7	0.451047						192.7	0.894164	192.7	0.132
																	192.8	0.966649				192.8	0.0384					192.8	0.378372	192.8	0.430767						192.8	0.890208	192.8	0.1
																	192.9	1.02788				192.9	0.0788					192.9	0.340975	192.9	0.379145						192.9	0.859545	192.9	0.127
																	193	1				193	0.1188					193	0.367341	193	0.38615						193	0.937685	193	0.112
																	193.1	0.976811				193.1	0.0324					193.1	0.399626	193.1	0.411224						193.1	0.878338	193.1	0.111
																	193.2	0.986972				193.2	0.0552					193.2	0.377834	193.2	0.42708						193.2	0.993076	193.2	0.11
																	193.3	1.01928				193.3	0.04					193.3	0.370031	193.3	0.387257						193.3	0.92087	193.3	0.125
																						193.4	0.038					193.4	0.441058	193.4	0.448835						193.4	0.911968	193.4	0.095
																						193.5	0.064					193.5	0.347432	193.5	0.419705						193.5	0.947577	193.5	0.129
																						193.6	0.052					193.6	0.326716	193.6	0.425605						193.6	0.952522	193.6	0.107
																						193.7	0.0508					193.7	0.356041	193.7	0.420074						193.7	0.96637	193.7	0.133
																						193.8	0.098					193.8	0.325909	193.8	0.421549						193.8	0.993076	193.8	0.129
																						193.9	0.0308					193.9	0.414961	193.9	0.408643						193.9	0.9545	193.9	0.127
																						194	0.2204					194	0.423571	194	0.395						194	0.914936	194	0.132
																						194.1	0.0328					194.1	0.373529	194.1	0.420442						194.1	0.917903	194.1	0.121
																						194.2	0.0376					194.2	0.380255	194.2	0.422655						194.2	0.92087	194.2	0.125
																						194.3	0.0416					194.3	0.421687	194.3	0.4009						194.3	0.934718	194.3	0.131
																						194.4	0.0428					194.4	0.39559	194.4	0.404956						194.4	0.93274	194.4	0.144
																						194.5	0.0352					194.5	0.390748	194.5	0.395369						194.5	0.924827	194.5	0.104
																						194.6	0.0612					194.6	0.4798	194.6	0.443304						194.6	0.956479	194.6	0.124
																						194.7	0.0352					194.7	0.410657	194.7	0.404956						194.7	0.897132	194.7	0.139
																						194.8	0.0588					194.8	0.388057	194.8	0.406799						194.8	0.870425	194.8	0.122
																						194.9	0.2572					194.9	0.428952	194.9	0.437035						194.9	0.913947	194.9	0.132
																						195	1.388					195	0.382945	195	0.424867						195	0.893175	195	0.128
																						195.1	0.0648					195.1	0.403931	195.1	0.413437						195.1	0.906034	195.1	0.115
																						195.2	0.0352					195.2	0.40124	195.2	0.400162						195.2	0.841741	195.2	0.145
																						195.3	0.0476					195.3	0.377027	195.3	0.402743						195.3	0.908012	195.3	0.112
																						195.4	0.0628					195.4	0.389402	195.4	0.42118						195.4	0.896142	195.4	0.13
																						195.5	0.0492					195.5	0.365996	195.5	0.404587						195.5	0.952522	195.5	0.131
																						195.6	0.2308					195.6	0.327792	195.6	0.413437						195.6	0.930762	195.6	0.12
																						195.7	0.054					195.7	0.349584	195.7	0.399425						195.7	0.864491	195.7	0.132
																						195.8	0.048					195.8	0.393169	195.8	0.426342						195.8	0.878338	195.8	0.136
																						195.9	0.0568					195.9	0.394245	195.9	0.386519						195.9	0.894164	195.9	0.127
																						196	0.4048					196	0.380793	196	0.404218						196	0.910979	196	0.149
																						196.1	0.0428					196.1	0.391286	196.1	0.430398						196.1	0.967359	196.1	0.12
																						196.2	0.3916					196.2	0.3816	196.2	0.438142						196.2	0.92087	196.2	0.116
																						196.3	0.0424					196.3	0.389133	196.3	0.425605						196.3	0.901088	196.3	0.118
																						196.4	0.0308					196.4	0.384291	196.4	0.456209						196.4	0.903066	196.4	0.139
																						196.5	0.0376					196.5	0.343396	196.5	0.469853						196.5	0.931751	196.5	0.135
																						196.6	0.0712					196.6	0.387519	196.6	0.424499						196.6	0.879327	196.6	0.141
																						196.7	0.05					196.7	0.393169	196.7	0.409012						196.7	0.925816	196.7	0.121
																						196.8	0.0388					196.8	0.379179	196.8	0.388363						196.8	0.95549	196.8	0.126
																						196.9	0.0336					196.9	0.341782	196.9	0.409749						196.9	0.936696	196.9	0.122
																						197	0.072					197	0.372991	197	0.428555						197	0.97725	197	0.127
																						197.1	0.0304					197.1	0.439982	197.1	0.423392						197.1	0.934718	197.1	0.127
																						197.2	0.0832					197.2	0.359001	197.2	0.455472						197.2	0.892186	197.2	0.119
																						197.3	0.0716					197.3	0.397205	197.3	0.410487						197.3	0.981207	197.3	0.106
																						197.4	0.0396					197.4	0.419535	197.4	0.428555						197.4	0.94362	197.4	0.144
																						197.5	0.0404					197.5	0.372991	197.5	0.428923						197.5	0.892186	197.5	0.139
																						197.6	0.9696					197.6	0.408235	197.6	0.459528						197.6	0.926805	197.6	0.108
																						197.7	0.0332					197.7	0.420611	197.7	0.399056						197.7	0.93274	197.7	0.142
																						197.8	0.0688					197.8	0.381062	197.8	0.388732						197.8	0.956479	197.8	0.128
																						197.9	0.0548					197.9	0.394245	197.9	0.410855						197.9	0.950544	197.9	0.123
																						198	0.058					198	0.362498	198	0.40385						198	0.929773	198	0.116
																						198.1	0.0732					198.1	0.363036	198.1	0.419705						198.1	0.978239	198.1	0.101
																						198.2	0.08					198.2	0.366803	198.2	0.459159						198.2	0.927794	198.2	0.118
																						198.3	0.1356					198.3	0.377834	198.3	0.401268						198.3	1.01088	198.3	0.127
																						198.4	0.0588					198.4	0.368148	198.4	0.42708						198.4	0.92087	198.4	0.152
																						198.5	0.0452					198.5	0.359539	198.5	0.420442						198.5	0.942631	198.5	0.123
																						198.6	0.3088					198.6	0.417921	198.6	0.43851						198.6	0.973294	198.6	0.129
																						198.7	0.0748					198.7	0.371108	198.7	0.412699						198.7	0.953511	198.7	0.111
																						198.8	0.0508					198.8	0.358194	198.8	0.430398						198.8	0.896142	198.8	0.153
																						198.9	0.0472					198.9	0.394514	198.9	0.425236						198.9	0.913947	198.9	0.105
																						199	0.1224					199	0.35093	199	0.422286						199	0.96637	199	0.121
																						199.1	0.0528					199.1	0.341513	199.1	0.404218						199.1	0.900099	199.1	0.109
																						199.2	0.1796					199.2	0.418459	199.2	0.413437						199.2	0.939664	199.2	0.112
[truncated: 9,746 more rows]
[truncated: 99 more columns]

## Sheet: Figure 2a
Figure 2a
specie	start		1 h		2 h		3 h		4 h
	fluor. [arb. unit]	error	fluor. [arb. unit]	error	fluor. [arb. unit]	error	fluor. [arb. unit]	error	fluor. [arb. unit]	error
water	0	0	0.012	0.000953085	0.02	0.0015997	0.036	0.00285557	0.04	0.00312194
50 mM NaCl	0	0	0.356158	0.0736178	0.668276	0.0971329	0.861061	0.0722797	1	0.0727591
200 mM NaCl	0	0	0.443936	0.0397359	0.714288	0.0452057	0.869834	0.0480075	1	0.0513526
500 mM NaCl	0	0	0.499568	0.0403737	0.733973	0.0440027	0.889813	0.0500662	1	0.0496897

## Sheet: Figure 2b
Figure 2b
specie	start		1 h		2 h		3 h		4 h
	fluor. [arb. unit]	error	fluor. [arb. unit]	error	fluor. [arb. unit]	error	fluor. [arb. unit]	error	fluor. [arb. unit]	error
water	0	0	0.012	0.000953085	0.02	0.0015997	0.036	0.00285557	0.04	0.00312194
50 mM MES	0	0	0.44737	0.0247102	0.703405	0.0485407	0.831109	0.0512346	1	0.0524715
200 mM MES	0	0	0.573873	0.0385476	0.75435	0.0421079	0.913085	0.0456267	1	0.0469477
500 mM MES	0	0	0.608235	0.0373627	0.805613	0.0401802	0.932677	0.0430859	1	0.0463943

## Sheet: Figure 2c
Figure 2c
specie	k	k error
NaCl 50 mM	12.86	0.05
NaCl 200 mM	20.69	0.08
NaCl 500 mM	26.73	0.12
MES 50 mM	22.74	0.09
MES 200 mM	34.82	0.17
MES 500 mM	38.99	0.23

## Sheet: Figure 3b
Figure 3b
specie	k	k error
water	0.054	0.002
50 mM MES	22.74	0.09
Arg	43.2	0.37
Arg9	677.03	4.13
pLys	12424.1	309.13

## Sheet: Figure 3c
Figure 3c
Arg9 in…	k	k error
water	642.41	3.9
50 mM MES	677.03	4.13
200 mM MES	426.75	2.57
500 mM MES	292.19	1.78

## Sheet: Figure 4c
Figure 4c
specie	k	k error
50 mM MES	22.74	0.09
CTAC 100 µM	26.14	0.16
CTAC 1.1 mM	19204.8	678.8
CTAC 1.35 mM	17245.6	522.62
CTAC 3.5 mM	234.85	1.26
CTAC 10 mM	31.19	0.46

## Sheet: Figure 4d
Figure 4d
CTAC in…	k	k error
water	22763.1	962.64
50 mM MES	17245.6	522.62
200 mM MES	5101.48	72.21
500 mM MES	59.89	0.15

## Sheet: Figure 4e
Figure 4e
micelle conc. [µM]	k	k error
0.1	166431	20524.5
0.2	274562	35170.6
0.5	97685.3	12238.6
1	37134	2064.27
5	28335	3283.59
10	23730.8	1827.07
50	14884.7	908.45
100	1120.2	14.02

## Sheet: Figure 5c
Figure 5c
specie	k	k error
1 mM PB	26962	61.83
100 mM PB	105843	890.77
Arg-9	1.22721e+06	18212.6
CTAC	1.01053e+07	1.2036e+06
CPC	9.32638e+06	508473
BTC	3.44188e+06	71344.4

[truncated: 2 more sheets: Figure 6, Catalysts surface area]
